# Supplementary material for: Comparing costs and climate impacts of various electric vehicle charging systems across the United States
Source: Nat Commun. 2024 Jun 1;15:4680. doi: 10.1038/s41467-024-49157-5 (PMC11144208; doi:10.1038/s41467-024-49157-5)
Supplement: Supplementary file 3 — Source Data [file 41467_2024_49157_MOESM3_ESM.xlsx]

## Sheet: INTRO
	Sheet Name	Link		Instructions for getting back to this page:		County Key:	County Name	State
	Fig1a_1111	Go to Sheet		Type "back" in the Name Box (upper left/left of formula bar)		0	Cuming County	NE
	Fig1a_1112	Go to Sheet				1	Wahkiakum County	WA
	Fig1a_1113	Go to Sheet				2	De Baca County	NM
	Fig1a_1121	Go to Sheet				3	Lancaster County	NE
	Fig1a_1122	Go to Sheet				4	Nuckolls County	NE
	Fig1a_1123	Go to Sheet				5	Minnehaha County	SD
	Fig1a_1131	Go to Sheet				6	Menard County	TX
	Fig1a_1132	Go to Sheet				7	Sierra County	CA
	Fig1a_1133	Go to Sheet				8	Clinton County	KY
	Fig1a_1211	Go to Sheet				9	Hancock County	OH
	Fig1a_1212	Go to Sheet				10	Hale County	TX
	Fig1a_1213	Go to Sheet		Scenario Key		11	Clay County	AL
	Fig1a_1221	Go to Sheet		Adoption: 1= Optimistic ; 2 = Baseline ; 3 = Conservative		12	Armstrong County	TX
	Fig1a_1222	Go to Sheet		Capital cost: 1= Optimistic ; 2 = Baseline ; 3 = Conservative		13	Allen County	OH
	Fig1a_1223	Go to Sheet		Electricity price: 1= Optimistic ; 2 = Baseline ; 3 = Conservative		14	McDuffie County	GA
	Fig1a_1231	Go to Sheet		Fuel price: 1= Optimistic ; 2 = Baseline ; 3 = Conservative		15	Sauk County	WI
	Fig1a_1232	Go to Sheet		Electricity mix: 1= Optimistic ; 2 = Baseline ; 3 = Conservative		16	Stone County	AR
	Fig1a_1233	Go to Sheet		Vehicle name: car = Passenger car; LDT = Light duty truck ; MDV = Medium duty vehicle ; HDV = Heavy duty vehicle		17	Wallowa County	OR
	Fig1a_1311	Go to Sheet				18	Beaver County	PA
	Fig1a_1312	Go to Sheet		Panel Key		19	Jasper County	MS
	Fig1a_1313	Go to Sheet		See manuscript legend or Supplementary Information legend		20	Henry County	MO
	Fig1a_1321	Go to Sheet				21	Saguache County	CO
	Fig1a_1322	Go to Sheet		Sheet Key		22	Chatham County	NC
	Fig1a_1323	Go to Sheet		Fig1[Panel]_[Adoption][Capital cost][Electricity price][Fuel price]		23	Rich County	UT
	Fig1a_1331	Go to Sheet		Fig2_[Adoption][Capital cost][Electricity price][Fuel price][Vehicle name]		24	Adair County	OK
	Fig1a_1332	Go to Sheet		Fig3[Panel]_[Adoption][Electricity mix]		25	Lake County	OH
	Fig1a_1333	Go to Sheet		Fig4_[Adoption][Electricity mix][Vehicle name]		26	Salem city	VA
	Fig1a_2111	Go to Sheet		Sup_Fig8[Panel]_[Adoption][Capital cost][Electricity price]		27	Montgomery County	VA
	Fig1a_2112	Go to Sheet		Sup_Fig9_[Adoption][Capital cost][Electricity price][Fuel price][Vehicle name]		28	Hamilton County	TN
	Fig1a_2113	Go to Sheet		Sup_Fig10[Vehicle name]		29	Otero County	NM
	Fig1a_2121	Go to Sheet				30	Catron County	NM
	Fig1a_2122	Go to Sheet				31	Marengo County	AL
	Fig1a_2123	Go to Sheet				32	Lincoln County	WY
	Fig1a_2131	Go to Sheet				33	Barton County	MO
	Fig1a_2132	Go to Sheet				34	Calhoun County	TX
	Fig1a_2133	Go to Sheet				35	Poquoson city	VA
	Fig1a_2211	Go to Sheet				36	Pocahontas County	WV
	Fig1a_2212	Go to Sheet				37	Clay County	TX
	Fig1a_2213	Go to Sheet				38	James City County	VA
	Fig1a_2221	Go to Sheet				39	Keith County	NE
	Fig1a_2222	Go to Sheet				40	Phelps County	NE
	Fig1a_2223	Go to Sheet				41	Calcasieu Parish	LA
	Fig1a_2231	Go to Sheet				42	Union Parish	LA
	Fig1a_2232	Go to Sheet				43	Sequoyah County	OK
	Fig1a_2233	Go to Sheet				44	DeKalb County	AL
	Fig1a_2311	Go to Sheet				45	Steuben County	NY
	Fig1a_2312	Go to Sheet				46	Forest County	PA
	Fig1a_2313	Go to Sheet				47	Tangipahoa Parish	LA
	Fig1a_2321	Go to Sheet				48	Stafford County	VA
	Fig1a_2322	Go to Sheet				49	Menominee County	MI
	Fig1a_2323	Go to Sheet				50	Jasper County	IN
	Fig1a_2331	Go to Sheet				51	Brantley County	GA
	Fig1a_2332	Go to Sheet				52	Lamar County	GA
	Fig1a_2333	Go to Sheet				53	Steuben County	IN
	Fig1a_3111	Go to Sheet				54	Orange County	TX
	Fig1a_3112	Go to Sheet				55	Fayette County	OH
	Fig1a_3113	Go to Sheet				56	Hampshire County	MA
	Fig1a_3121	Go to Sheet				57	Allen County	KY
	Fig1a_3122	Go to Sheet				58	Alamance County	NC
	Fig1a_3123	Go to Sheet				59	Greenwood County	KS
	Fig1a_3131	Go to Sheet				60	Suffolk County	MA
	Fig1a_3132	Go to Sheet				61	Jefferson County	ID
	Fig1a_3133	Go to Sheet				62	Gonzales County	TX
	Fig1a_3211	Go to Sheet				63	Marion County	TN
	Fig1a_3212	Go to Sheet				64	Alpena County	MI
	Fig1a_3213	Go to Sheet				65	Wayne County	KY
	Fig1a_3221	Go to Sheet				66	White County	TN
	Fig1a_3222	Go to Sheet				67	Fannin County	TX
	Fig1a_3223	Go to Sheet				68	Doniphan County	KS
	Fig1a_3231	Go to Sheet				69	Kerr County	TX
	Fig1a_3232	Go to Sheet				70	Hernando County	FL
	Fig1a_3233	Go to Sheet				71	Wakulla County	FL
	Fig1a_3311	Go to Sheet				72	Walton County	FL
	Fig1a_3312	Go to Sheet				73	Chickasaw County	MS
	Fig1a_3313	Go to Sheet				74	Clare County	MI
	Fig1a_3321	Go to Sheet				75	Republic County	KS
	Fig1a_3322	Go to Sheet				76	Volusia County	FL
	Fig1a_3323	Go to Sheet				77	Canadian County	OK
	Fig1a_3331	Go to Sheet				78	Floyd County	GA
	Fig1a_3332	Go to Sheet				79	Churchill County	NV
	Fig1a_3333	Go to Sheet				80	Webster County	NE
	Fig1b_1111	Go to Sheet				81	Hancock County	IL
	Fig1b_1112	Go to Sheet				82	Hutchinson County	SD
	Fig1b_1113	Go to Sheet				83	Crook County	OR
	Fig1b_1121	Go to Sheet				84	Franklin County	VT
	Fig1b_1122	Go to Sheet				85	Marquette County	MI
	Fig1b_1123	Go to Sheet				86	Middlesex County	CT
	Fig1b_1131	Go to Sheet				87	Davidson County	NC
	Fig1b_1132	Go to Sheet				88	Clay County	IL
	Fig1b_1133	Go to Sheet				89	Knox County	MO
	Fig1b_1211	Go to Sheet				90	Livingston County	MO
	Fig1b_1212	Go to Sheet				91	Tioga County	PA
	Fig1b_1213	Go to Sheet				92	Dakota County	NE
	Fig1b_1221	Go to Sheet				93	Leelanau County	MI
	Fig1b_1222	Go to Sheet				94	Surry County	VA
	Fig1b_1223	Go to Sheet				95	Refugio County	TX
	Fig1b_1231	Go to Sheet				96	Butler County	OH
	Fig1b_1232	Go to Sheet				97	Terrell County	GA
	Fig1b_1233	Go to Sheet				98	Clayton County	GA
	Fig1b_1311	Go to Sheet				99	Fremont County	WY
	Fig1b_1312	Go to Sheet				100	Ohio County	IN
	Fig1b_1313	Go to Sheet				101	Columbia County	GA
	Fig1b_1321	Go to Sheet				102	Sedgwick County	CO
	Fig1b_1322	Go to Sheet				103	Musselshell County	MT
	Fig1b_1323	Go to Sheet				104	Dauphin County	PA
	Fig1b_1331	Go to Sheet				105	Moody County	SD
	Fig1b_1332	Go to Sheet				106	Putnam County	WV
	Fig1b_1333	Go to Sheet				107	Sussex County	NJ
	Fig1b_2111	Go to Sheet				108	Decatur County	KS
	Fig1b_2112	Go to Sheet				109	Perry County	IN
	Fig1b_2113	Go to Sheet				110	Union County	MS
	Fig1b_2121	Go to Sheet				111	Boyd County	NE
	Fig1b_2122	Go to Sheet				112	Mille Lacs County	MN
	Fig1b_2123	Go to Sheet				113	Walsh County	ND
	Fig1b_2131	Go to Sheet				114	Morgan County	OH
	Fig1b_2132	Go to Sheet				115	Portage County	OH
	Fig1b_2133	Go to Sheet				116	Uinta County	WY
	Fig1b_2211	Go to Sheet				117	Humboldt County	NV
	Fig1b_2212	Go to Sheet				118	Jim Hogg County	TX
	Fig1b_2213	Go to Sheet				119	Cheyenne County	CO
	Fig1b_2221	Go to Sheet				120	Clackamas County	OR
	Fig1b_2222	Go to Sheet				121	Polk County	AR
	Fig1b_2223	Go to Sheet				122	Macon County	GA
	Fig1b_2231	Go to Sheet				123	Benton County	IN
	Fig1b_2232	Go to Sheet				124	Morgan County	TN
	Fig1b_2233	Go to Sheet				125	Douglas County	SD
	Fig1b_2311	Go to Sheet				126	Worcester County	MD
	Fig1b_2312	Go to Sheet				127	Wabash County	IL
	Fig1b_2313	Go to Sheet				128	Huntington County	IN
	Fig1b_2321	Go to Sheet				129	Scott County	KY
	Fig1b_2322	Go to Sheet				130	Decatur County	IA
	Fig1b_2323	Go to Sheet				131	Wabash County	IN
	Fig1b_2331	Go to Sheet				132	Allen County	IN
	Fig1b_2332	Go to Sheet				133	Marshall County	IN
	Fig1b_2333	Go to Sheet				134	Thomas County	NE
	Fig1b_3111	Go to Sheet				135	Sioux County	ND
	Fig1b_3112	Go to Sheet				136	Dimmit County	TX
	Fig1b_3113	Go to Sheet				137	Fillmore County	MN
	Fig1b_3121	Go to Sheet				138	Chester County	SC
	Fig1b_3122	Go to Sheet				139	Lac qui Parle County	MN
	Fig1b_3123	Go to Sheet				140	Cache County	UT
	Fig1b_3131	Go to Sheet				141	Pierce County	WI
	Fig1b_3132	Go to Sheet				142	Charlton County	GA
	Fig1b_3133	Go to Sheet				143	Polk County	GA
	Fig1b_3211	Go to Sheet				144	McLean County	IL
	Fig1b_3212	Go to Sheet				145	Androscoggin County	ME
	Fig1b_3213	Go to Sheet				146	Kootenai County	ID
	Fig1b_3221	Go to Sheet				147	Clark County	NV
	Fig1b_3222	Go to Sheet				148	Phillips County	KS
	Fig1b_3223	Go to Sheet				149	Holt County	NE
	Fig1b_3231	Go to Sheet				150	Johnson County	MO
	Fig1b_3232	Go to Sheet				151	La Crosse County	WI
	Fig1b_3233	Go to Sheet				152	Caldwell Parish	LA
	Fig1b_3311	Go to Sheet				153	Edmonson County	KY
	Fig1b_3312	Go to Sheet				154	Bond County	IL
	Fig1b_3313	Go to Sheet				155	Brown County	IL
	Fig1b_3321	Go to Sheet				156	McLeod County	MN
	Fig1b_3322	Go to Sheet				157	Dunn County	WI
	Fig1b_3323	Go to Sheet				158	Custer County	CO
	Fig1b_3331	Go to Sheet				159	Madison County	MO
	Fig1b_3332	Go to Sheet				160	Nolan County	TX
	Fig1b_3333	Go to Sheet				161	Wayne County	PA
	Fig1c_1111	Go to Sheet				162	Saratoga County	NY
	Fig1c_1112	Go to Sheet				163	Brazos County	TX
	Fig1c_1113	Go to Sheet				164	Marshall County	OK
	Fig1c_1121	Go to Sheet				165	Allegany County	MD
	Fig1c_1122	Go to Sheet				166	Wetzel County	WV
	Fig1c_1123	Go to Sheet				167	Jackson County	WI
	Fig1c_1131	Go to Sheet				168	Clatsop County	OR
	Fig1c_1132	Go to Sheet				169	Lewis County	WA
	Fig1c_1133	Go to Sheet				170	Allegany County	NY
	Fig1c_1211	Go to Sheet				171	Cedar County	IA
	Fig1c_1212	Go to Sheet				172	Orange County	IN
	Fig1c_1213	Go to Sheet				173	DeKalb County	GA
	Fig1c_1221	Go to Sheet				174	Pickens County	GA
	Fig1c_1222	Go to Sheet				175	Chouteau County	MT
	Fig1c_1223	Go to Sheet				176	Brown County	NE
	Fig1c_1231	Go to Sheet				177	Campbell County	TN
	Fig1c_1232	Go to Sheet				178	Franklin County	NC
	Fig1c_1233	Go to Sheet				179	Baltimore city	MD
	Fig1c_1311	Go to Sheet				180	Lyon County	KS
	Fig1c_1312	Go to Sheet				181	Carroll County	IA
	Fig1c_1313	Go to Sheet				182	Tensas Parish	LA
	Fig1c_1321	Go to Sheet				183	Monroe County	TN
	Fig1c_1322	Go to Sheet				184	Hamilton County	KS
	Fig1c_1323	Go to Sheet				185	Pocahontas County	IA
	Fig1c_1331	Go to Sheet				186	Gem County	ID
	Fig1c_1332	Go to Sheet				187	Independence County	AR
	Fig1c_1333	Go to Sheet				188	Lonoke County	AR
	Fig1c_2111	Go to Sheet				189	Newton County	IN
	Fig1c_2112	Go to Sheet				190	Franklin County	GA
	Fig1c_2113	Go to Sheet				191	Hendry County	FL
	Fig1c_2121	Go to Sheet				192	Taliaferro County	GA
	Fig1c_2122	Go to Sheet				193	Jefferson County	TX
	Fig1c_2123	Go to Sheet				194	Meagher County	MT
	Fig1c_2131	Go to Sheet				195	La Plata County	CO
	Fig1c_2132	Go to Sheet				196	Bell County	TX
	Fig1c_2133	Go to Sheet				197	Kemper County	MS
	Fig1c_2211	Go to Sheet				198	Clark County	AR
	Fig1c_2212	Go to Sheet				199	Klamath County	OR
	Fig1c_2213	Go to Sheet				200	Oswego County	NY
	Fig1c_2221	Go to Sheet				201	Cherokee County	AL
	Fig1c_2222	Go to Sheet				202	Bandera County	TX
	Fig1c_2223	Go to Sheet				203	Rosebud County	MT
	Fig1c_2231	Go to Sheet				204	Union County	NM
	Fig1c_2232	Go to Sheet				205	Schoolcraft County	MI
	Fig1c_2233	Go to Sheet				206	Ulster County	NY
	Fig1c_2311	Go to Sheet				207	Camden County	NJ
	Fig1c_2312	Go to Sheet				208	Jersey County	IL
	Fig1c_2313	Go to Sheet				209	Hanover County	VA
	Fig1c_2321	Go to Sheet				210	Wallace County	KS
	Fig1c_2322	Go to Sheet				211	Alger County	MI
	Fig1c_2323	Go to Sheet				212	Fulton County	AR
	Fig1c_2331	Go to Sheet				213	Hidalgo County	TX
	Fig1c_2332	Go to Sheet				214	Robeson County	NC
	Fig1c_2333	Go to Sheet				215	Newaygo County	MI
	Fig1c_3111	Go to Sheet				216	Morrow County	OR
	Fig1c_3112	Go to Sheet				217	Todd County	MN
	Fig1c_3113	Go to Sheet				218	Logan County	AR
	Fig1c_3121	Go to Sheet				219	Lincoln County	NC
	Fig1c_3122	Go to Sheet				220	Miller County	AR
	Fig1c_3123	Go to Sheet				221	Orange County	FL
	Fig1c_3131	Go to Sheet				222	San Juan County	CO
	Fig1c_3132	Go to Sheet				223	Franklin County	ID
	Fig1c_3133	Go to Sheet				224	Carroll County	GA
	Fig1c_3211	Go to Sheet				225	Riley County	KS
	Fig1c_3212	Go to Sheet				226	Schleicher County	TX
	Fig1c_3213	Go to Sheet				227	Russell County	VA
	Fig1c_3221	Go to Sheet				228	Caldwell County	NC
	Fig1c_3222	Go to Sheet				229	Madison County	ID
	Fig1c_3223	Go to Sheet				230	Warrick County	IN
	Fig1c_3231	Go to Sheet				231	Adair County	KY
	Fig1c_3232	Go to Sheet				232	Gallatin County	KY
	Fig1c_3233	Go to Sheet				233	Harrison County	KY
	Fig1c_3311	Go to Sheet				234	Sagadahoc County	ME
	Fig1c_3312	Go to Sheet				235	Sweet Grass County	MT
	Fig1c_3313	Go to Sheet				236	Grayson County	TX
	Fig1c_3321	Go to Sheet				237	Greene County	PA
	Fig1c_3322	Go to Sheet				238	Ellis County	KS
	Fig1c_3323	Go to Sheet				239	Hale County	AL
	Fig1c_3331	Go to Sheet				240	Perry County	AL
	Fig1c_3332	Go to Sheet				241	Colbert County	AL
	Fig1c_3333	Go to Sheet				242	Pratt County	KS
	Fig1d_1111	Go to Sheet				243	Bourbon County	KY
	Fig1d_1112	Go to Sheet				244	Rutherford County	TN
	Fig1d_1113	Go to Sheet				245	Cook County	GA
	Fig1d_1121	Go to Sheet				246	Lane County	KS
	Fig1d_1122	Go to Sheet				247	Harper County	OK
	Fig1d_1123	Go to Sheet				248	Piatt County	IL
	Fig1d_1131	Go to Sheet				249	Crosby County	TX
	Fig1d_1132	Go to Sheet				250	Greene County	AL
	Fig1d_1133	Go to Sheet				251	Clark County	ID
	Fig1d_1211	Go to Sheet				252	Kossuth County	IA
	Fig1d_1212	Go to Sheet				253	Burke County	ND
	Fig1d_1213	Go to Sheet				254	Durham County	NC
	Fig1d_1221	Go to Sheet				255	Harrison County	IA
	Fig1d_1222	Go to Sheet				256	Keya Paha County	NE
	Fig1d_1223	Go to Sheet				257	Webster County	IA
	Fig1d_1231	Go to Sheet				258	Pope County	IL
	Fig1d_1232	Go to Sheet				259	Smith County	TN
	Fig1d_1233	Go to Sheet				260	Henry County	VA
	Fig1d_1311	Go to Sheet				261	Alexandria city	VA
	Fig1d_1312	Go to Sheet				262	Jefferson County	IA
	Fig1d_1313	Go to Sheet				263	Lewis and Clark County	MT
	Fig1d_1321	Go to Sheet				264	Duchesne County	UT
	Fig1d_1322	Go to Sheet				265	Alfalfa County	OK
	Fig1d_1323	Go to Sheet				266	Delta County	TX
	Fig1d_1331	Go to Sheet				267	Trousdale County	TN
	Fig1d_1332	Go to Sheet				268	Perry County	KY
	Fig1d_1333	Go to Sheet				269	Deuel County	SD
	Fig1d_2111	Go to Sheet				270	Jackson County	OR
	Fig1d_2112	Go to Sheet				271	Zavala County	TX
	Fig1d_2113	Go to Sheet				272	Banner County	NE
	Fig1d_2121	Go to Sheet				273	Madison County	IA
	Fig1d_2122	Go to Sheet				274	Broward County	FL
	Fig1d_2123	Go to Sheet				275	Toombs County	GA
	Fig1d_2131	Go to Sheet				276	Sanilac County	MI
	Fig1d_2132	Go to Sheet				277	Rockwall County	TX
	Fig1d_2133	Go to Sheet				278	Wayne County	MI
	Fig1d_2211	Go to Sheet				279	Nobles County	MN
	Fig1d_2212	Go to Sheet				280	Aitkin County	MN
	Fig1d_2213	Go to Sheet				281	Ramsey County	ND
	Fig1d_2221	Go to Sheet				282	Person County	NC
	Fig1d_2222	Go to Sheet				283	Trego County	KS
	Fig1d_2223	Go to Sheet				284	Washington County	MS
	Fig1d_2231	Go to Sheet				285	Eastland County	TX
	Fig1d_2232	Go to Sheet				286	Issaquena County	MS
	Fig1d_2233	Go to Sheet				287	DeWitt County	TX
	Fig1d_2311	Go to Sheet				288	Angelina County	TX
	Fig1d_2312	Go to Sheet				289	Saluda County	SC
	Fig1d_2313	Go to Sheet				290	Maries County	MO
	Fig1d_2321	Go to Sheet				291	Arkansas County	AR
	Fig1d_2322	Go to Sheet				292	Lawrence County	MO
	Fig1d_2323	Go to Sheet				293	Charlottesville city	VA
	Fig1d_2331	Go to Sheet				294	Bureau County	IL
	Fig1d_2332	Go to Sheet				295	Scioto County	OH
	Fig1d_2333	Go to Sheet				296	Madison County	NC
	Fig1d_3111	Go to Sheet				297	Jerome County	ID
	Fig1d_3112	Go to Sheet				298	Vinton County	OH
	Fig1d_3113	Go to Sheet				299	McLennan County	TX
	Fig1d_3121	Go to Sheet				300	Custer County	ID
	Fig1d_3122	Go to Sheet				301	Howard County	IA
	Fig1d_3123	Go to Sheet				302	Palm Beach County	FL
	Fig1d_3131	Go to Sheet				303	Lincoln County	GA
	Fig1d_3132	Go to Sheet				304	Butler County	AL
	Fig1d_3133	Go to Sheet				305	Sumner County	TN
	Fig1d_3211	Go to Sheet				306	King and Queen County	VA
	Fig1d_3212	Go to Sheet				307	Carroll County	AR
	Fig1d_3213	Go to Sheet				308	Waynesboro city	VA
	Fig1d_3221	Go to Sheet				309	Multnomah County	OR
	Fig1d_3222	Go to Sheet				310	Grundy County	TN
	Fig1d_3223	Go to Sheet				311	Hubbard County	MN
	Fig1d_3231	Go to Sheet				312	Sargent County	ND
	Fig1d_3232	Go to Sheet				313	St. Lawrence County	NY
	Fig1d_3233	Go to Sheet				314	Reynolds County	MO
	Fig1d_3311	Go to Sheet				315	Sacramento County	CA
	Fig1d_3312	Go to Sheet				316	Paulding County	OH
	Fig1d_3313	Go to Sheet				317	Wells County	IN
	Fig1d_3321	Go to Sheet				318	Floyd County	VA
	Fig1d_3322	Go to Sheet				319	Santa Barbara County	CA
	Fig1d_3323	Go to Sheet				320	Boone County	WV
	Fig1d_3331	Go to Sheet				321	Benton County	MS
	Fig1d_3332	Go to Sheet				322	Crittenden County	KY
	Fig1d_3333	Go to Sheet				323	Palo Alto County	IA
	Fig1e_1111	Go to Sheet				324	Ringgold County	IA
	Fig1e_1112	Go to Sheet				325	Randolph County	NC
	Fig1e_1113	Go to Sheet				326	Cecil County	MD
	Fig1e_1121	Go to Sheet				327	Warren County	IN
	Fig1e_1122	Go to Sheet				328	Greeley County	NE
	Fig1e_1123	Go to Sheet				329	Jefferson County	NE
	Fig1e_1131	Go to Sheet				330	Saline County	NE
	Fig1e_1132	Go to Sheet				331	Knott County	KY
	Fig1e_1133	Go to Sheet				332	Clinton County	IA
	Fig1e_1211	Go to Sheet				333	Jackson County	MN
	Fig1e_1212	Go to Sheet				334	Dodge County	MN
	Fig1e_1213	Go to Sheet				335	Freeborn County	MN
	Fig1e_1221	Go to Sheet				336	Calaveras County	CA
	Fig1e_1222	Go to Sheet				337	Barnstable County	MA
	Fig1e_1223	Go to Sheet				338	Middlesex County	VA
	Fig1e_1231	Go to Sheet				339	Jefferson County	PA
	Fig1e_1232	Go to Sheet				340	Lake County	IN
	Fig1e_1233	Go to Sheet				341	Bedford County	TN
	Fig1e_1311	Go to Sheet				342	Clay County	TN
	Fig1e_1312	Go to Sheet				343	Coles County	IL
	Fig1e_1313	Go to Sheet				344	Lauderdale County	TN
	Fig1e_1321	Go to Sheet				345	Baker County	OR
	Fig1e_1322	Go to Sheet				346	Schuyler County	NY
	Fig1e_1323	Go to Sheet				347	Van Buren County	MI
	Fig1e_1331	Go to Sheet				348	Mercer County	IL
	Fig1e_1332	Go to Sheet				349	Lawrence County	KY
	Fig1e_1333	Go to Sheet				350	Morgan County	KY
	Fig1e_2111	Go to Sheet				351	Muhlenberg County	KY
	Fig1e_2112	Go to Sheet				352	Effingham County	IL
	Fig1e_2113	Go to Sheet				353	Loudon County	TN
	Fig1e_2121	Go to Sheet				354	Clark County	SD
	Fig1e_2122	Go to Sheet				355	Gilchrist County	FL
	Fig1e_2123	Go to Sheet				356	Tippecanoe County	IN
	Fig1e_2131	Go to Sheet				357	Snyder County	PA
	Fig1e_2132	Go to Sheet				358	Lamar County	TX
	Fig1e_2133	Go to Sheet				359	Miami-Dade County	FL
	Fig1e_2211	Go to Sheet				360	Dundy County	NE
	Fig1e_2212	Go to Sheet				361	Leon County	TX
	Fig1e_2213	Go to Sheet				362	Pitkin County	CO
	Fig1e_2221	Go to Sheet				363	Grand Forks County	ND
	Fig1e_2222	Go to Sheet				364	LaPorte County	IN
	Fig1e_2223	Go to Sheet				365	Hamilton County	IN
	Fig1e_2231	Go to Sheet				366	Emporia city	VA
	Fig1e_2232	Go to Sheet				367	Lincoln County	OK
	Fig1e_2233	Go to Sheet				368	Greeley County	KS
	Fig1e_2311	Go to Sheet				369	Harris County	GA
	Fig1e_2312	Go to Sheet				370	Screven County	GA
	Fig1e_2313	Go to Sheet				371	Stonewall County	TX
	Fig1e_2321	Go to Sheet				372	Henry County	OH
	Fig1e_2322	Go to Sheet				373	Grafton County	NH
	Fig1e_2323	Go to Sheet				374	Newton County	MO
	Fig1e_2331	Go to Sheet				375	Posey County	IN
	Fig1e_2332	Go to Sheet				376	McMullen County	TX
	Fig1e_2333	Go to Sheet				377	Cumberland County	IL
	Fig1e_3111	Go to Sheet				378	Walton County	GA
	Fig1e_3112	Go to Sheet				379	Pope County	MN
	Fig1e_3113	Go to Sheet				380	Rappahannock County	VA
	Fig1e_3121	Go to Sheet				381	Amherst County	VA
	Fig1e_3122	Go to Sheet				382	Ventura County	CA
	Fig1e_3123	Go to Sheet				383	Crawford County	IL
	Fig1e_3131	Go to Sheet				384	Park County	CO
	Fig1e_3132	Go to Sheet				385	Los Angeles County	CA
	Fig1e_3133	Go to Sheet				386	Yuma County	AZ
	Fig1e_3211	Go to Sheet				387	Gordon County	GA
	Fig1e_3212	Go to Sheet				388	Calhoun County	IA
	Fig1e_3213	Go to Sheet				389	Highlands County	FL
	Fig1e_3221	Go to Sheet				390	Covington city	VA
	Fig1e_3222	Go to Sheet				391	Orange County	VT
	Fig1e_3223	Go to Sheet				392	McPherson County	KS
	Fig1e_3231	Go to Sheet				393	Pinal County	AZ
	Fig1e_3232	Go to Sheet				394	Fulton County	OH
	Fig1e_3233	Go to Sheet				395	Alamosa County	CO
	Fig1e_3311	Go to Sheet				396	Citrus County	FL
	Fig1e_3312	Go to Sheet				397	DeKalb County	TN
	Fig1e_3313	Go to Sheet				398	Clarion County	PA
	Fig1e_3321	Go to Sheet				399	Miner County	SD
	Fig1e_3322	Go to Sheet				400	Jerauld County	SD
	Fig1e_3323	Go to Sheet				401	Decatur County	IN
	Fig1e_3331	Go to Sheet				402	Dubois County	IN
	Fig1e_3332	Go to Sheet				403	Essex County	VA
	Fig1e_3333	Go to Sheet				404	Williamsburg County	SC
	Fig1f_1111	Go to Sheet				405	Essex County	NY
	Fig1f_1112	Go to Sheet				406	Worth County	IA
	Fig1f_1113	Go to Sheet				407	Hughes County	OK
	Fig1f_1121	Go to Sheet				408	Buchanan County	VA
	Fig1f_1122	Go to Sheet				409	Alleghany County	VA
	Fig1f_1123	Go to Sheet				410	Lowndes County	MS
	Fig1f_1131	Go to Sheet				411	Scott County	IN
	Fig1f_1132	Go to Sheet				412	Prowers County	CO
	Fig1f_1133	Go to Sheet				413	Sutton County	TX
	Fig1f_1211	Go to Sheet				414	Muskogee County	OK
	Fig1f_1212	Go to Sheet				415	Christian County	MO
	Fig1f_1213	Go to Sheet				416	Lamar County	MS
	Fig1f_1221	Go to Sheet				417	Ripley County	IN
	Fig1f_1222	Go to Sheet				418	Mercer County	ND
	Fig1f_1223	Go to Sheet				419	Hart County	GA
	Fig1f_1231	Go to Sheet				420	Jackson Parish	LA
	Fig1f_1232	Go to Sheet				421	Northumberland County	VA
	Fig1f_1233	Go to Sheet				422	Fort Bend County	TX
	Fig1f_1311	Go to Sheet				423	Green Lake County	WI
	Fig1f_1312	Go to Sheet				424	Pondera County	MT
	Fig1f_1313	Go to Sheet				425	Walworth County	WI
	Fig1f_1321	Go to Sheet				426	Mineral County	NV
	Fig1f_1322	Go to Sheet				427	Fulton County	IL
	Fig1f_1323	Go to Sheet				428	Suffolk County	NY
	Fig1f_1331	Go to Sheet				429	Union County	IN
	Fig1f_1332	Go to Sheet				430	McDonald County	MO
	Fig1f_1333	Go to Sheet				431	Scotts Bluff County	NE
	Fig1f_2111	Go to Sheet				432	San Miguel County	NM
	Fig1f_2112	Go to Sheet				433	Lee County	AL
	Fig1f_2113	Go to Sheet				434	Parker County	TX
	Fig1f_2121	Go to Sheet				435	Dickey County	ND
	Fig1f_2122	Go to Sheet				436	Barnes County	ND
	Fig1f_2123	Go to Sheet				437	Sibley County	MN
	Fig1f_2131	Go to Sheet				438	Upson County	GA
	Fig1f_2132	Go to Sheet				439	Sonoma County	CA
	Fig1f_2133	Go to Sheet				440	Chippewa County	MI
	Fig1f_2211	Go to Sheet				441	Bonneville County	ID
	Fig1f_2212	Go to Sheet				442	Barrow County	GA
	Fig1f_2213	Go to Sheet				443	Long County	GA
	Fig1f_2221	Go to Sheet				444	Kinney County	TX
	Fig1f_2222	Go to Sheet				445	Ottawa County	OK
	Fig1f_2223	Go to Sheet				446	Clearfield County	PA
	Fig1f_2231	Go to Sheet				447	Clinton County	MI
	Fig1f_2232	Go to Sheet				448	Montgomery County	IL
	Fig1f_2233	Go to Sheet				449	Alcorn County	MS
	Fig1f_2311	Go to Sheet				450	Lafayette County	MS
	Fig1f_2312	Go to Sheet				451	Grant Parish	LA
	Fig1f_2313	Go to Sheet				452	Atchison County	MO
	Fig1f_2321	Go to Sheet				453	Macon County	IL
	Fig1f_2322	Go to Sheet				454	St. Joseph County	MI
	Fig1f_2323	Go to Sheet				455	Franklin County	IL
	Fig1f_2331	Go to Sheet				456	Garfield County	MT
	Fig1f_2332	Go to Sheet				457	Adams County	NE
	Fig1f_2333	Go to Sheet				458	Olmsted County	MN
	Fig1f_3111	Go to Sheet				459	Union County	NJ
	Fig1f_3112	Go to Sheet				460	Mobile County	AL
	Fig1f_3113	Go to Sheet				461	McCook County	SD
	Fig1f_3121	Go to Sheet				462	Fayette County	AL
	Fig1f_3122	Go to Sheet				463	Chambers County	AL
	Fig1f_3123	Go to Sheet				464	Northampton County	NC
	Fig1f_3131	Go to Sheet				465	Moffat County	CO
	Fig1f_3132	Go to Sheet				466	Green County	KY
	Fig1f_3133	Go to Sheet				467	Franklin County	IN
	Fig1f_3211	Go to Sheet				468	Beaufort County	NC
	Fig1f_3212	Go to Sheet				469	Burleigh County	ND
	Fig1f_3213	Go to Sheet				470	Rowan County	NC
	Fig1f_3221	Go to Sheet				471	Iron County	MI
	Fig1f_3222	Go to Sheet				472	Kandiyohi County	MN
	Fig1f_3223	Go to Sheet				473	Wolfe County	KY
	Fig1f_3231	Go to Sheet				474	Fayette County	TX
	Fig1f_3232	Go to Sheet				475	Lawrence County	SD
	Fig1f_3233	Go to Sheet				476	Washington County	ME
	Fig1f_3311	Go to Sheet				477	Briscoe County	TX
	Fig1f_3312	Go to Sheet				478	Ontonagon County	MI
	Fig1f_3313	Go to Sheet				479	Carroll County	MS
	Fig1f_3321	Go to Sheet				480	Benton County	OR
	Fig1f_3322	Go to Sheet				481	Rock County	MN
	Fig1f_3323	Go to Sheet				482	Indiana County	PA
	Fig1f_3331	Go to Sheet				483	Lincoln Parish	LA
	Fig1f_3332	Go to Sheet				484	Perry County	PA
	Fig1f_3333	Go to Sheet				485	Ziebach County	SD
	Fig2_1111car	Go to Sheet				486	Harrison County	TX
	Fig2_1111HDV	Go to Sheet				487	Baraga County	MI
	Fig2_1111LDT	Go to Sheet				488	Rogers County	OK
	Fig2_1111MDV	Go to Sheet				489	Boone County	MO
	Fig2_1112car	Go to Sheet				490	Caddo County	OK
	Fig2_1112HDV	Go to Sheet				491	Jefferson County	CO
	Fig2_1112LDT	Go to Sheet				492	Cabell County	WV
	Fig2_1112MDV	Go to Sheet				493	Reagan County	TX
	Fig2_1113car	Go to Sheet				494	Van Buren County	AR
	Fig2_1113HDV	Go to Sheet				495	Summit County	CO
	Fig2_1113LDT	Go to Sheet				496	Cowley County	KS
	Fig2_1113MDV	Go to Sheet				497	Johnson County	AR
	Fig2_1121car	Go to Sheet				498	Hamilton County	NY
	Fig2_1121HDV	Go to Sheet				499	Craig County	VA
	Fig2_1121LDT	Go to Sheet				500	Coleman County	TX
	Fig2_1121MDV	Go to Sheet				501	Navajo County	AZ
	Fig2_1122car	Go to Sheet				502	Lincoln County	MS
	Fig2_1122HDV	Go to Sheet				503	Ochiltree County	TX
	Fig2_1122LDT	Go to Sheet				504	Crane County	TX
	Fig2_1122MDV	Go to Sheet				505	Big Horn County	WY
	Fig2_1123car	Go to Sheet				506	Hickman County	TN
	Fig2_1123HDV	Go to Sheet				507	Tunica County	MS
	Fig2_1123LDT	Go to Sheet				508	Harrison County	MO
	Fig2_1123MDV	Go to Sheet				509	Bartholomew County	IN
	Fig2_1131car	Go to Sheet				510	Paulding County	GA
	Fig2_1131HDV	Go to Sheet				511	Brown County	OH
	Fig2_1131LDT	Go to Sheet				512	Putnam County	TN
	Fig2_1131MDV	Go to Sheet				513	Ward County	ND
	Fig2_1132car	Go to Sheet				514	Worcester County	MA
	Fig2_1132HDV	Go to Sheet				515	Logan County	OH
	Fig2_1132LDT	Go to Sheet				516	Kings County	CA
	Fig2_1132MDV	Go to Sheet				517	San Diego County	CA
	Fig2_1133car	Go to Sheet				518	Crawford County	GA
	Fig2_1133HDV	Go to Sheet				519	Cass County	MO
	Fig2_1133LDT	Go to Sheet				520	Dutchess County	NY
	Fig2_1133MDV	Go to Sheet				521	Washington County	TX
	Fig2_1211car	Go to Sheet				522	Pueblo County	CO
	Fig2_1211HDV	Go to Sheet				523	Douglas County	MO
	Fig2_1211LDT	Go to Sheet				524	Bottineau County	ND
	Fig2_1211MDV	Go to Sheet				525	Cumberland County	NC
	Fig2_1212car	Go to Sheet				526	Hot Springs County	WY
	Fig2_1212HDV	Go to Sheet				527	Alcona County	MI
	Fig2_1212LDT	Go to Sheet				528	Placer County	CA
	Fig2_1212MDV	Go to Sheet				529	Searcy County	AR
	Fig2_1213car	Go to Sheet				530	Lynn County	TX
	Fig2_1213HDV	Go to Sheet				531	Otsego County	NY
	Fig2_1213LDT	Go to Sheet				532	Richmond County	NC
	Fig2_1213MDV	Go to Sheet				533	Hoke County	NC
	Fig2_1221car	Go to Sheet				534	Otoe County	NE
	Fig2_1221HDV	Go to Sheet				535	Cameron County	PA
	Fig2_1221LDT	Go to Sheet				536	Dorchester County	SC
	Fig2_1221MDV	Go to Sheet				537	Waseca County	MN
	Fig2_1222car	Go to Sheet				538	Brule County	SD
	Fig2_1222HDV	Go to Sheet				539	Warren County	TN
	Fig2_1222LDT	Go to Sheet				540	Clark County	IL
	Fig2_1222MDV	Go to Sheet				541	Robertson County	KY
	Fig2_1223car	Go to Sheet				542	Lake County	TN
	Fig2_1223HDV	Go to Sheet				543	Berkeley County	SC
	Fig2_1223LDT	Go to Sheet				544	Garland County	AR
	Fig2_1223MDV	Go to Sheet				545	Osage County	KS
	Fig2_1231car	Go to Sheet				546	Trumbull County	OH
	Fig2_1231HDV	Go to Sheet				547	Mills County	TX
	Fig2_1231LDT	Go to Sheet				548	Oldham County	TX
	Fig2_1231MDV	Go to Sheet				549	Butler County	PA
	Fig2_1232car	Go to Sheet				550	Idaho County	ID
	Fig2_1232HDV	Go to Sheet				551	Marion County	KS
	Fig2_1232LDT	Go to Sheet				552	Buckingham County	VA
	Fig2_1232MDV	Go to Sheet				553	Cabarrus County	NC
	Fig2_1233car	Go to Sheet				554	Webster County	MO
	Fig2_1233HDV	Go to Sheet				555	Davis County	UT
	Fig2_1233LDT	Go to Sheet				556	Cottonwood County	MN
	Fig2_1233MDV	Go to Sheet				557	Okeechobee County	FL
	Fig2_1311car	Go to Sheet				558	Union County	GA
	Fig2_1311HDV	Go to Sheet				559	Black Hawk County	IA
	Fig2_1311LDT	Go to Sheet				560	Sabine County	TX
	Fig2_1311MDV	Go to Sheet				561	Pike County	OH
	Fig2_1312car	Go to Sheet				562	Tuscaloosa County	AL
	Fig2_1312HDV	Go to Sheet				563	Wilcox County	AL
	Fig2_1312LDT	Go to Sheet				564	Montgomery County	MS
	Fig2_1312MDV	Go to Sheet				565	Kearney County	NE
	Fig2_1313car	Go to Sheet				566	Hitchcock County	NE
	Fig2_1313HDV	Go to Sheet				567	New Castle County	DE
	Fig2_1313LDT	Go to Sheet				568	Teton County	ID
	Fig2_1313MDV	Go to Sheet				569	Rock Island County	IL
	Fig2_1321car	Go to Sheet				570	Gloucester County	VA
	Fig2_1321HDV	Go to Sheet				571	Sevier County	AR
	Fig2_1321LDT	Go to Sheet				572	Cass County	IN
	Fig2_1321MDV	Go to Sheet				573	Power County	ID
	Fig2_1322car	Go to Sheet				574	Carroll County	IN
	Fig2_1322HDV	Go to Sheet				575	Philadelphia County	PA
	Fig2_1322LDT	Go to Sheet				576	Washakie County	WY
	Fig2_1322MDV	Go to Sheet				577	Camden County	NC
	Fig2_1323car	Go to Sheet				578	Tompkins County	NY
	Fig2_1323HDV	Go to Sheet				579	Jefferson County	AR
	Fig2_1323LDT	Go to Sheet				580	Lincoln County	AR
	Fig2_1323MDV	Go to Sheet				581	Vernon County	WI
	Fig2_1331car	Go to Sheet				582	Iron County	MO
	Fig2_1331HDV	Go to Sheet				583	Hopkins County	TX
	Fig2_1331LDT	Go to Sheet				584	Albany County	NY
	Fig2_1331MDV	Go to Sheet				585	Houston County	TX
	Fig2_1332car	Go to Sheet				586	Monroe County	OH
	Fig2_1332HDV	Go to Sheet				587	Rush County	KS
	Fig2_1332LDT	Go to Sheet				588	Montgomery County	IN
	Fig2_1332MDV	Go to Sheet				589	Stanton County	KS
	Fig2_1333car	Go to Sheet				590	Lee County	KY
	Fig2_1333HDV	Go to Sheet				591	Koochiching County	MN
	Fig2_1333LDT	Go to Sheet				592	Bexar County	TX
	Fig2_1333MDV	Go to Sheet				593	Boulder County	CO
	Fig2_2111car	Go to Sheet				594	Jefferson County	TN
	Fig2_2111HDV	Go to Sheet				595	Mayes County	OK
	Fig2_2111LDT	Go to Sheet				596	Watonwan County	MN
	Fig2_2111MDV	Go to Sheet				597	Blaine County	ID
	Fig2_2112car	Go to Sheet				598	Jefferson Davis Parish	LA
	Fig2_2112HDV	Go to Sheet				599	Sully County	SD
	Fig2_2112LDT	Go to Sheet				600	Denver County	CO
	Fig2_2112MDV	Go to Sheet				601	Coal County	OK
	Fig2_2113car	Go to Sheet				602	Carter County	MT
	Fig2_2113HDV	Go to Sheet				603	Upton County	TX
	Fig2_2113LDT	Go to Sheet				604	Gibson County	IN
	Fig2_2113MDV	Go to Sheet				605	Kimball County	NE
	Fig2_2121car	Go to Sheet				606	Kendall County	IL
	Fig2_2121HDV	Go to Sheet				607	District of Columbia	DC
	Fig2_2121LDT	Go to Sheet				608	Montrose County	CO
	Fig2_2121MDV	Go to Sheet				609	Wright County	MN
	Fig2_2122car	Go to Sheet				610	Kenosha County	WI
	Fig2_2122HDV	Go to Sheet				611	Eagle County	CO
	Fig2_2122LDT	Go to Sheet				612	San Francisco County	CA
	Fig2_2122MDV	Go to Sheet				613	San Miguel County	CO
	Fig2_2123car	Go to Sheet				614	St. Johns County	FL
	Fig2_2123HDV	Go to Sheet				615	Choctaw County	MS
	Fig2_2123LDT	Go to Sheet				616	Grundy County	MO
	Fig2_2123MDV	Go to Sheet				617	Lake County	MI
	Fig2_2131car	Go to Sheet				618	Ottawa County	MI
	Fig2_2131HDV	Go to Sheet				619	Cook County	IL
	Fig2_2131LDT	Go to Sheet				620	Gallatin County	IL
	Fig2_2131MDV	Go to Sheet				621	Greenwood County	SC
	Fig2_2132car	Go to Sheet				622	Franklin County	KS
	Fig2_2132HDV	Go to Sheet				623	Clay County	MN
	Fig2_2132LDT	Go to Sheet				624	Haywood County	TN
	Fig2_2132MDV	Go to Sheet				625	Box Elder County	UT
	Fig2_2133car	Go to Sheet				626	Tippah County	MS
	Fig2_2133HDV	Go to Sheet				627	Marshall County	WV
	Fig2_2133LDT	Go to Sheet				628	Jackson County	WV
	Fig2_2133MDV	Go to Sheet				629	Elmore County	ID
	Fig2_2211car	Go to Sheet				630	Baltimore County	MD
	Fig2_2211HDV	Go to Sheet				631	Benson County	ND
	Fig2_2211LDT	Go to Sheet				632	Pike County	MO
	Fig2_2211MDV	Go to Sheet				633	Lawrence County	OH
	Fig2_2212car	Go to Sheet				634	Scott County	MO
	Fig2_2212HDV	Go to Sheet				635	Adams County	OH
	Fig2_2212LDT	Go to Sheet				636	Erath County	TX
	Fig2_2212MDV	Go to Sheet				637	Habersham County	GA
	Fig2_2213car	Go to Sheet				638	Wilkinson County	GA
	Fig2_2213HDV	Go to Sheet				639	Monongalia County	WV
	Fig2_2213LDT	Go to Sheet				640	Crawford County	OH
	Fig2_2213MDV	Go to Sheet				641	DeSoto County	FL
	Fig2_2221car	Go to Sheet				642	New London County	CT
	Fig2_2221HDV	Go to Sheet				643	Guernsey County	OH
	Fig2_2221LDT	Go to Sheet				644	Barry County	MI
	Fig2_2221MDV	Go to Sheet				645	Stone County	MO
	Fig2_2222car	Go to Sheet				646	Richmond city	VA
	Fig2_2222HDV	Go to Sheet				647	Stokes County	NC
	Fig2_2222LDT	Go to Sheet				648	Clarke County	IA
	Fig2_2222MDV	Go to Sheet				649	Fayette County	IA
	Fig2_2223car	Go to Sheet				650	Marin County	CA
	Fig2_2223HDV	Go to Sheet				651	Randall County	TX
	Fig2_2223LDT	Go to Sheet				652	Rusk County	TX
	Fig2_2223MDV	Go to Sheet				653	Warren County	IA
	Fig2_2231car	Go to Sheet				654	Van Wert County	OH
	Fig2_2231HDV	Go to Sheet				655	Glades County	FL
	Fig2_2231LDT	Go to Sheet				656	Meriwether County	GA
	Fig2_2231MDV	Go to Sheet				657	Costilla County	CO
	Fig2_2232car	Go to Sheet				658	Coryell County	TX
	Fig2_2232HDV	Go to Sheet				659	Adair County	IA
	Fig2_2232LDT	Go to Sheet				660	Chattahoochee County	GA
	Fig2_2232MDV	Go to Sheet				661	Mariposa County	CA
	Fig2_2233car	Go to Sheet				662	Howard County	MO
	Fig2_2233HDV	Go to Sheet				663	Marion County	OR
	Fig2_2233LDT	Go to Sheet				664	Milwaukee County	WI
	Fig2_2233MDV	Go to Sheet				665	Scott County	MN
	Fig2_2311car	Go to Sheet				666	Pickaway County	OH
	Fig2_2311HDV	Go to Sheet				667	Powhatan County	VA
	Fig2_2311LDT	Go to Sheet				668	Broomfield County	CO
	Fig2_2311MDV	Go to Sheet				669	Lawrence County	TN
	Fig2_2312car	Go to Sheet				670	Antrim County	MI
	Fig2_2312HDV	Go to Sheet				671	Marlboro County	SC
	Fig2_2312LDT	Go to Sheet				672	Benewah County	ID
	Fig2_2312MDV	Go to Sheet				673	Lee County	IL
	Fig2_2313car	Go to Sheet				674	Nemaha County	NE
	Fig2_2313HDV	Go to Sheet				675	Carteret County	NC
	Fig2_2313LDT	Go to Sheet				676	Pottawatomie County	KS
	Fig2_2313MDV	Go to Sheet				677	Jackson County	MI
	Fig2_2321car	Go to Sheet				678	Comal County	TX
	Fig2_2321HDV	Go to Sheet				679	Nantucket County	MA
	Fig2_2321LDT	Go to Sheet				680	Bamberg County	SC
	Fig2_2321MDV	Go to Sheet				681	Aransas County	TX
	Fig2_2322car	Go to Sheet				682	Berrien County	GA
	Fig2_2322HDV	Go to Sheet				683	Vermillion County	IN
	Fig2_2322LDT	Go to Sheet				684	Roscommon County	MI
	Fig2_2322MDV	Go to Sheet				685	Alleghany County	NC
	Fig2_2323car	Go to Sheet				686	Lassen County	CA
	Fig2_2323HDV	Go to Sheet				687	Falls Church city	VA
	Fig2_2323LDT	Go to Sheet				688	Manatee County	FL
	Fig2_2323MDV	Go to Sheet				689	Muskingum County	OH
	Fig2_2331car	Go to Sheet				690	Chaffee County	CO
	Fig2_2331HDV	Go to Sheet				691	Crowley County	CO
	Fig2_2331LDT	Go to Sheet				692	Fremont County	CO
	Fig2_2331MDV	Go to Sheet				693	Pearl River County	MS
	Fig2_2332car	Go to Sheet				694	Perry County	MS
	Fig2_2332HDV	Go to Sheet				695	Custer County	NE
	Fig2_2332LDT	Go to Sheet				696	Calhoun County	FL
	Fig2_2332MDV	Go to Sheet				697	Kenton County	KY
	Fig2_2333car	Go to Sheet				698	Chickasaw County	IA
	Fig2_2333HDV	Go to Sheet				699	DeKalb County	IL
	Fig2_2333LDT	Go to Sheet				700	Hancock County	IA
	Fig2_2333MDV	Go to Sheet				701	Stark County	ND
	Fig2_3111car	Go to Sheet				702	Luce County	MI
	Fig2_3111HDV	Go to Sheet				703	Carter County	OK
	Fig2_3111LDT	Go to Sheet				704	Pasquotank County	NC
	Fig2_3111MDV	Go to Sheet				705	Taos County	NM
	Fig2_3112car	Go to Sheet				706	Bolivar County	MS
	Fig2_3112HDV	Go to Sheet				707	Nye County	NV
	Fig2_3112LDT	Go to Sheet				708	Hawkins County	TN
	Fig2_3112MDV	Go to Sheet				709	Bowman County	ND
	Fig2_3113car	Go to Sheet				710	Fulton County	PA
	Fig2_3113HDV	Go to Sheet				711	Lafayette Parish	LA
	Fig2_3113LDT	Go to Sheet				712	Jack County	TX
	Fig2_3113MDV	Go to Sheet				713	Stark County	IL
	Fig2_3121car	Go to Sheet				714	Greer County	OK
	Fig2_3121HDV	Go to Sheet				715	Hemphill County	TX
	Fig2_3121LDT	Go to Sheet				716	Nez Perce County	ID
	Fig2_3121MDV	Go to Sheet				717	Walworth County	SD
	Fig2_3122car	Go to Sheet				718	Napa County	CA
	Fig2_3122HDV	Go to Sheet				719	Cotton County	OK
	Fig2_3122LDT	Go to Sheet				720	Washington County	MO
	Fig2_3122MDV	Go to Sheet				721	Cayuga County	NY
	Fig2_3123car	Go to Sheet				722	Shackelford County	TX
	Fig2_3123HDV	Go to Sheet				723	San Jacinto County	TX
	Fig2_3123LDT	Go to Sheet				724	Dubuque County	IA
	Fig2_3123MDV	Go to Sheet				725	Goochland County	VA
	Fig2_3131car	Go to Sheet				726	Sherman County	KS
	Fig2_3131HDV	Go to Sheet				727	Richland County	OH
	Fig2_3131LDT	Go to Sheet				728	Adams County	IL
	Fig2_3131MDV	Go to Sheet				729	Champaign County	OH
	Fig2_3132car	Go to Sheet				730	Sullivan County	NH
	Fig2_3132HDV	Go to Sheet				731	Iroquois County	IL
	Fig2_3132LDT	Go to Sheet				732	Poweshiek County	IA
	Fig2_3132MDV	Go to Sheet				733	Wayne County	OH
	Fig2_3133car	Go to Sheet				734	Fayette County	GA
	Fig2_3133HDV	Go to Sheet				735	Hancock County	GA
	Fig2_3133LDT	Go to Sheet				736	Kendall County	TX
	Fig2_3133MDV	Go to Sheet				737	Greene County	NY
	Fig2_3211car	Go to Sheet				738	Orange County	VA
	Fig2_3211HDV	Go to Sheet				739	McCurtain County	OK
	Fig2_3211LDT	Go to Sheet				740	Tift County	GA
	Fig2_3211MDV	Go to Sheet				741	Cass County	NE
	Fig2_3212car	Go to Sheet				742	Kingsbury County	SD
	Fig2_3212HDV	Go to Sheet				743	Converse County	WY
	Fig2_3212LDT	Go to Sheet				744	Herkimer County	NY
	Fig2_3212MDV	Go to Sheet				745	Logan County	ND
	Fig2_3213car	Go to Sheet				746	Gogebic County	MI
	Fig2_3213HDV	Go to Sheet				747	Becker County	MN
	Fig2_3213LDT	Go to Sheet				748	Marshall County	AL
	Fig2_3213MDV	Go to Sheet				749	Union County	TN
	Fig2_3221car	Go to Sheet				750	Mineral County	WV
	Fig2_3221HDV	Go to Sheet				751	Ashland County	WI
	Fig2_3221LDT	Go to Sheet				752	Ford County	IL
	Fig2_3221MDV	Go to Sheet				753	Emmons County	ND
	Fig2_3222car	Go to Sheet				754	Shasta County	CA
	Fig2_3222HDV	Go to Sheet				755	Vermilion Parish	LA
	Fig2_3222LDT	Go to Sheet				756	Randolph County	AR
	Fig2_3222MDV	Go to Sheet				757	Oneida County	WI
	Fig2_3223car	Go to Sheet				758	East Carroll Parish	LA
	Fig2_3223HDV	Go to Sheet				759	East Feliciana Parish	LA
	Fig2_3223LDT	Go to Sheet				760	St. Bernard Parish	LA
	Fig2_3223MDV	Go to Sheet				761	Wharton County	TX
	Fig2_3231car	Go to Sheet				762	Floyd County	TX
	Fig2_3231HDV	Go to Sheet				763	Madison County	KY
	Fig2_3231LDT	Go to Sheet				764	Blount County	TN
	Fig2_3231MDV	Go to Sheet				765	Gallatin County	MT
	Fig2_3232car	Go to Sheet				766	Darlington County	SC
	Fig2_3232HDV	Go to Sheet				767	Escambia County	AL
	Fig2_3232LDT	Go to Sheet				768	Haralson County	GA
	Fig2_3232MDV	Go to Sheet				769	Allen County	KS
	Fig2_3233car	Go to Sheet				770	Douglas County	IL
	Fig2_3233HDV	Go to Sheet				771	Greene County	VA
	Fig2_3233LDT	Go to Sheet				772	Waushara County	WI
	Fig2_3233MDV	Go to Sheet				773	Izard County	AR
	Fig2_3311car	Go to Sheet				774	Monterey County	CA
	Fig2_3311HDV	Go to Sheet				775	Grant County	NM
	Fig2_3311LDT	Go to Sheet				776	Miller County	MO
	Fig2_3311MDV	Go to Sheet				777	Wilkes County	NC
	Fig2_3312car	Go to Sheet				778	Platte County	MO
	Fig2_3312HDV	Go to Sheet				779	Buchanan County	MO
	Fig2_3312LDT	Go to Sheet				780	Limestone County	AL
	Fig2_3312MDV	Go to Sheet				781	Henry County	IN
	Fig2_3313car	Go to Sheet				782	Polk County	NE
	Fig2_3313HDV	Go to Sheet				783	Ottawa County	OH
	Fig2_3313LDT	Go to Sheet				784	Norman County	MN
	Fig2_3313MDV	Go to Sheet				785	Shelby County	IA
	Fig2_3321car	Go to Sheet				786	Carroll County	MD
	Fig2_3321HDV	Go to Sheet				787	Benton County	IA
	Fig2_3321LDT	Go to Sheet				788	Martin County	KY
	Fig2_3321MDV	Go to Sheet				789	Chisago County	MN
	Fig2_3322car	Go to Sheet				790	Owsley County	KY
	Fig2_3322HDV	Go to Sheet				791	Bradford County	PA
	Fig2_3322LDT	Go to Sheet				792	Hancock County	WV
	Fig2_3322MDV	Go to Sheet				793	Cole County	MO
	Fig2_3323car	Go to Sheet				794	Berrien County	MI
	Fig2_3323HDV	Go to Sheet				795	Huntingdon County	PA
	Fig2_3323LDT	Go to Sheet				796	Dawes County	NE
	Fig2_3323MDV	Go to Sheet				797	Patrick County	VA
	Fig2_3331car	Go to Sheet				798	Montmorency County	MI
	Fig2_3331HDV	Go to Sheet				799	Oscoda County	MI
	Fig2_3331LDT	Go to Sheet				800	Colfax County	NM
	Fig2_3331MDV	Go to Sheet				801	St. Clair County	IL
	Fig2_3332car	Go to Sheet				802	Washington County	IL
	Fig2_3332HDV	Go to Sheet				803	Bedford County	PA
	Fig2_3332LDT	Go to Sheet				804	Scott County	AR
	Fig2_3332MDV	Go to Sheet				805	Labette County	KS
	Fig2_3333car	Go to Sheet				806	Lawrence County	PA
	Fig2_3333HDV	Go to Sheet				807	Harrison County	OH
	Fig2_3333LDT	Go to Sheet				808	Alexander County	NC
	Fig2_3333MDV	Go to Sheet				809	Cape May County	NJ
	Fig3a_11	Go to Sheet				810	Cheshire County	NH
	Fig3a_12	Go to Sheet				811	Marshall County	MN
	Fig3a_13	Go to Sheet				812	King William County	VA
	Fig3a_21	Go to Sheet				813	Huerfano County	CO
	Fig3a_22	Go to Sheet				814	Karnes County	TX
	Fig3a_23	Go to Sheet				815	Chester County	TN
	Fig3a_31	Go to Sheet				816	Scott County	IL
	Fig3a_32	Go to Sheet				817	Millard County	UT
	Fig3a_33	Go to Sheet				818	Morgan County	UT
	Fig3b_11	Go to Sheet				819	Kaufman County	TX
	Fig3b_12	Go to Sheet				820	Greenlee County	AZ
	Fig3b_13	Go to Sheet				821	Maricopa County	AZ
	Fig3b_21	Go to Sheet				822	Ogemaw County	MI
	Fig3b_22	Go to Sheet				823	Jackson County	TN
	Fig3b_23	Go to Sheet				824	Richland County	IL
	Fig3b_31	Go to Sheet				825	Blount County	AL
	Fig3b_32	Go to Sheet				826	Liberty County	MT
	Fig3b_33	Go to Sheet				827	Duval County	TX
	Fig3c_11	Go to Sheet				828	Ralls County	MO
	Fig3c_12	Go to Sheet				829	Johnson County	TX
	Fig3c_13	Go to Sheet				830	Clay County	GA
	Fig3c_21	Go to Sheet				831	Grant County	OR
	Fig3c_22	Go to Sheet				832	Coos County	OR
	Fig3c_23	Go to Sheet				833	Franklin County	TX
	Fig3c_31	Go to Sheet				834	Warren County	NY
	Fig3c_32	Go to Sheet				835	Madison County	VA
	Fig3c_33	Go to Sheet				836	Atoka County	OK
	Fig3d_11	Go to Sheet				837	Menard County	IL
	Fig3d_12	Go to Sheet				838	Bartow County	GA
	Fig3d_13	Go to Sheet				839	Lake County	FL
	Fig3d_21	Go to Sheet				840	Okmulgee County	OK
	Fig3d_22	Go to Sheet				841	Sheridan County	ND
	Fig3d_23	Go to Sheet				842	Fulton County	IN
	Fig3d_31	Go to Sheet				843	Johnson County	KS
	Fig3d_32	Go to Sheet				844	Calvert County	MD
	Fig3d_33	Go to Sheet				845	Washburn County	WI
	Fig3e_11	Go to Sheet				846	Jefferson County	WA
	Fig3e_12	Go to Sheet				847	Winona County	MN
	Fig3e_13	Go to Sheet				848	Warren County	MS
	Fig3e_21	Go to Sheet				849	Andrew County	MO
	Fig3e_22	Go to Sheet				850	Montgomery County	MO
	Fig3e_23	Go to Sheet				851	Cherokee County	KS
	Fig3e_31	Go to Sheet				852	Halifax County	NC
	Fig3e_32	Go to Sheet				853	Sandoval County	NM
	Fig3e_33	Go to Sheet				854	Clay County	KY
	Fig3f_11	Go to Sheet				855	Clinton County	PA
	Fig3f_12	Go to Sheet				856	Linn County	OR
	Fig3f_13	Go to Sheet				857	Lafayette County	WI
	Fig3f_21	Go to Sheet				858	Washington County	OK
	Fig3f_22	Go to Sheet				859	Preston County	WV
	Fig3f_23	Go to Sheet				860	Waupaca County	WI
	Fig3f_31	Go to Sheet				861	Edwards County	TX
	Fig3f_32	Go to Sheet				862	Lake County	OR
	Fig3f_33	Go to Sheet				863	Ozark County	MO
	Fig4_11car	Go to Sheet				864	Waller County	TX
	Fig4_11HDV	Go to Sheet				865	Monroe County	AL
	Fig4_11LDT	Go to Sheet				866	Essex County	VT
	Fig4_11MDV	Go to Sheet				867	Lunenburg County	VA
	Fig4_12car	Go to Sheet				868	Traill County	ND
	Fig4_12HDV	Go to Sheet				869	Hall County	GA
	Fig4_12LDT	Go to Sheet				870	Treutlen County	GA
	Fig4_12MDV	Go to Sheet				871	Calhoun County	GA
	Fig4_13car	Go to Sheet				872	Vilas County	WI
	Fig4_13HDV	Go to Sheet				873	Beltrami County	MN
	Fig4_13LDT	Go to Sheet				874	Dorchester County	MD
	Fig4_13MDV	Go to Sheet				875	Columbia County	PA
	Fig4_21car	Go to Sheet				876	Clark County	OH
	Fig4_21HDV	Go to Sheet				877	Maverick County	TX
	Fig4_21LDT	Go to Sheet				878	Pima County	AZ
	Fig4_21MDV	Go to Sheet				879	Cibola County	NM
	Fig4_22car	Go to Sheet				880	Burlington County	NJ
	Fig4_22HDV	Go to Sheet				881	Rutland County	VT
	Fig4_22LDT	Go to Sheet				882	Early County	GA
	Fig4_22MDV	Go to Sheet				883	Dukes County	MA
	Fig4_23car	Go to Sheet				884	McHenry County	ND
	Fig4_23HDV	Go to Sheet				885	Wayne County	NE
	Fig4_23LDT	Go to Sheet				886	LaMoure County	ND
	Fig4_23MDV	Go to Sheet				887	Butte County	ID
	Fig4_31car	Go to Sheet				888	Coos County	NH
	Fig4_31HDV	Go to Sheet				889	Kidder County	ND
	Fig4_31LDT	Go to Sheet				890	Kleberg County	TX
	Fig4_31MDV	Go to Sheet				891	Porter County	IN
	Fig4_32car	Go to Sheet				892	Newton County	MS
	Fig4_32HDV	Go to Sheet				893	Sampson County	NC
	Fig4_32LDT	Go to Sheet				894	Moore County	TN
	Fig4_32MDV	Go to Sheet				895	Pinellas County	FL
	Fig4_33car	Go to Sheet				896	Hamilton County	IL
	Fig4_33HDV	Go to Sheet				897	Perry County	AR
	Fig4_33LDT	Go to Sheet				898	Cheyenne County	KS
	Fig4_33MDV	Go to Sheet				899	Delta County	CO
	INTRO	Go to Sheet				900	Wayne County	IA
	Sup_Fig1	Go to Sheet				901	Gaines County	TX
	Sup_Fig10car	Go to Sheet				902	Marion County	AL
	Sup_Fig10HDV	Go to Sheet				903	Watauga County	NC
	Sup_Fig10LDT	Go to Sheet				904	Roanoke city	VA
	Sup_Fig10MDV	Go to Sheet				905	Martin County	TX
	Sup_Fig11	Go to Sheet				906	Bowie County	TX
	Sup_Fig2	Go to Sheet				907	Weber County	UT
	Sup_Fig4	Go to Sheet				908	Marion County	MO
	Sup_Fig5	Go to Sheet				909	Jefferson County	NY
	Sup_Fig6	Go to Sheet				910	Jackson County	IA
	Sup_Fig7	Go to Sheet				911	Nelson County	ND
	Sup_Fig8a_111	Go to Sheet				912	Clinton County	NY
	Sup_Fig8a_112	Go to Sheet				913	Garfield County	CO
	Sup_Fig8a_113	Go to Sheet				914	Ray County	MO
	Sup_Fig8a_121	Go to Sheet				915	Hocking County	OH
	Sup_Fig8a_122	Go to Sheet				916	Lowndes County	AL
	Sup_Fig8a_123	Go to Sheet				917	Candler County	GA
	Sup_Fig8a_131	Go to Sheet				918	Linn County	IA
	Sup_Fig8a_132	Go to Sheet				919	Trinity County	CA
	Sup_Fig8a_133	Go to Sheet				920	Muscogee County	GA
	Sup_Fig8a_211	Go to Sheet				921	Tallahatchie County	MS
	Sup_Fig8a_212	Go to Sheet				922	Atchison County	KS
	Sup_Fig8a_213	Go to Sheet				923	Andrews County	TX
	Sup_Fig8a_221	Go to Sheet				924	Miami County	OH
	Sup_Fig8a_222	Go to Sheet				925	Potter County	TX
	Sup_Fig8a_223	Go to Sheet				926	Seminole County	OK
	Sup_Fig8a_231	Go to Sheet				927	Aiken County	SC
	Sup_Fig8a_232	Go to Sheet				928	Mendocino County	CA
	Sup_Fig8a_233	Go to Sheet				929	Chesapeake city	VA
	Sup_Fig8a_311	Go to Sheet				930	Sweetwater County	WY
	Sup_Fig8a_312	Go to Sheet				931	Garza County	TX
	Sup_Fig8a_313	Go to Sheet				932	Hardy County	WV
	Sup_Fig8a_321	Go to Sheet				933	Ozaukee County	WI
	Sup_Fig8a_322	Go to Sheet				934	Sullivan County	TN
	Sup_Fig8a_323	Go to Sheet				935	Laurens County	SC
	Sup_Fig8a_331	Go to Sheet				936	Crook County	WY
	Sup_Fig8a_332	Go to Sheet				937	Sheboygan County	WI
	Sup_Fig8a_333	Go to Sheet				938	Hampden County	MA
	Sup_Fig8b_111	Go to Sheet				939	Caldwell County	TX
	Sup_Fig8b_112	Go to Sheet				940	Cloud County	KS
	Sup_Fig8b_113	Go to Sheet				941	Inyo County	CA
	Sup_Fig8b_121	Go to Sheet				942	Coosa County	AL
	Sup_Fig8b_122	Go to Sheet				943	Dickinson County	IA
	Sup_Fig8b_123	Go to Sheet				944	Harlan County	KY
	Sup_Fig8b_131	Go to Sheet				945	Geary County	KS
	Sup_Fig8b_132	Go to Sheet				946	Berks County	PA
	Sup_Fig8b_133	Go to Sheet				947	Carter County	TN
	Sup_Fig8b_211	Go to Sheet				948	Lyon County	MN
	Sup_Fig8b_212	Go to Sheet				949	Charlotte County	VA
	Sup_Fig8b_213	Go to Sheet				950	Washington County	TN
	Sup_Fig8b_221	Go to Sheet				951	Newberry County	SC
	Sup_Fig8b_222	Go to Sheet				952	Isle of Wight County	VA
	Sup_Fig8b_223	Go to Sheet				953	Wheeler County	OR
	Sup_Fig8b_231	Go to Sheet				954	Butler County	MO
	Sup_Fig8b_232	Go to Sheet				955	Iberville Parish	LA
	Sup_Fig8b_233	Go to Sheet				956	Sharkey County	MS
	Sup_Fig8b_311	Go to Sheet				957	Fauquier County	VA
	Sup_Fig8b_312	Go to Sheet				958	Radford city	VA
	Sup_Fig8b_313	Go to Sheet				959	Douglas County	NV
	Sup_Fig8b_321	Go to Sheet				960	Franklin County	FL
	Sup_Fig8b_322	Go to Sheet				961	Greene County	IN
	Sup_Fig8b_323	Go to Sheet				962	Rush County	IN
	Sup_Fig8b_331	Go to Sheet				963	Washington County	WI
	Sup_Fig8b_332	Go to Sheet				964	Laclede County	MO
	Sup_Fig8b_333	Go to Sheet				965	Mercer County	PA
	Sup_Fig8c_111	Go to Sheet				966	Craighead County	AR
	Sup_Fig8c_112	Go to Sheet				967	Saline County	MO
	Sup_Fig8c_113	Go to Sheet				968	White County	IL
	Sup_Fig8c_121	Go to Sheet				969	De Witt County	IL
	Sup_Fig8c_122	Go to Sheet				970	White Pine County	NV
	Sup_Fig8c_123	Go to Sheet				971	Goodhue County	MN
	Sup_Fig8c_131	Go to Sheet				972	Swain County	NC
	Sup_Fig8c_132	Go to Sheet				973	Pasco County	FL
	Sup_Fig8c_133	Go to Sheet				974	Sumter County	FL
	Sup_Fig8c_211	Go to Sheet				975	Nassau County	NY
	Sup_Fig8c_212	Go to Sheet				976	Steele County	ND
	Sup_Fig8c_213	Go to Sheet				977	Vanderburgh County	IN
	Sup_Fig8c_221	Go to Sheet				978	Franklin County	MO
	Sup_Fig8c_222	Go to Sheet				979	Avery County	NC
	Sup_Fig8c_223	Go to Sheet				980	Wood County	WV
	Sup_Fig8c_231	Go to Sheet				981	Bayfield County	WI
	Sup_Fig8c_232	Go to Sheet				982	Stewart County	TN
	Sup_Fig8c_233	Go to Sheet				983	Portage County	WI
	Sup_Fig8c_311	Go to Sheet				984	Lexington County	SC
	Sup_Fig8c_312	Go to Sheet				985	Anne Arundel County	MD
	Sup_Fig8c_313	Go to Sheet				986	Fond du Lac County	WI
	Sup_Fig8c_321	Go to Sheet				987	Webster County	WV
	Sup_Fig8c_322	Go to Sheet				988	Kewaunee County	WI
	Sup_Fig8c_323	Go to Sheet				989	Parmer County	TX
	Sup_Fig8c_331	Go to Sheet				990	Woods County	OK
	Sup_Fig8c_332	Go to Sheet				991	Elliott County	KY
	Sup_Fig8c_333	Go to Sheet				992	Berkshire County	MA
	Sup_Fig9_1111car	Go to Sheet				993	Chariton County	MO
	Sup_Fig9_1111HDV	Go to Sheet				994	Rio Blanco County	CO
	Sup_Fig9_1111LDT	Go to Sheet				995	Morgan County	CO
	Sup_Fig9_1111MDV	Go to Sheet				996	Malheur County	OR
	Sup_Fig9_1112car	Go to Sheet				997	Middlesex County	NJ
	Sup_Fig9_1112HDV	Go to Sheet				998	Russell County	KS
	Sup_Fig9_1112LDT	Go to Sheet				999	Putnam County	IL
	Sup_Fig9_1112MDV	Go to Sheet				1000	Haakon County	SD
	Sup_Fig9_1113car	Go to Sheet				1001	Macon County	TN
	Sup_Fig9_1113HDV	Go to Sheet				1002	Cleburne County	AR
	Sup_Fig9_1113LDT	Go to Sheet				1003	Pike County	AL
	Sup_Fig9_1113MDV	Go to Sheet				1004	Adams County	ID
	Sup_Fig9_1121car	Go to Sheet				1005	Bristol County	MA
	Sup_Fig9_1121HDV	Go to Sheet				1006	Schuylkill County	PA
	Sup_Fig9_1121LDT	Go to Sheet				1007	Wells County	ND
	Sup_Fig9_1121MDV	Go to Sheet				1008	Cleveland County	NC
	Sup_Fig9_1122car	Go to Sheet				1009	Hot Spring County	AR
	Sup_Fig9_1122HDV	Go to Sheet				1010	Frederick County	MD
	Sup_Fig9_1122LDT	Go to Sheet				1011	Schuyler County	IL
	Sup_Fig9_1122MDV	Go to Sheet				1012	Mono County	CA
	Sup_Fig9_1123car	Go to Sheet				1013	Tuolumne County	CA
	Sup_Fig9_1123HDV	Go to Sheet				1014	DoÃ±a Ana County	NM
	Sup_Fig9_1123LDT	Go to Sheet				1015	Crisp County	GA
	Sup_Fig9_1123MDV	Go to Sheet				1016	Columbia County	AR
	Sup_Fig9_1131car	Go to Sheet				1017	Griggs County	ND
	Sup_Fig9_1131HDV	Go to Sheet				1018	Solano County	CA
	Sup_Fig9_1131LDT	Go to Sheet				1019	Clayton County	IA
	Sup_Fig9_1131MDV	Go to Sheet				1020	Titus County	TX
	Sup_Fig9_1132car	Go to Sheet				1021	Hampshire County	WV
	Sup_Fig9_1132HDV	Go to Sheet				1022	Moore County	NC
	Sup_Fig9_1132LDT	Go to Sheet				1023	Barton County	KS
	Sup_Fig9_1132MDV	Go to Sheet				1024	Slope County	ND
	Sup_Fig9_1133car	Go to Sheet				1025	Richland Parish	LA
	Sup_Fig9_1133HDV	Go to Sheet				1026	Garfield County	NE
	Sup_Fig9_1133LDT	Go to Sheet				1027	St. Martin Parish	LA
	Sup_Fig9_1133MDV	Go to Sheet				1028	Sumter County	AL
	Sup_Fig9_1211car	Go to Sheet				1029	Winston County	AL
	Sup_Fig9_1211HDV	Go to Sheet				1030	Seminole County	FL
	Sup_Fig9_1211LDT	Go to Sheet				1031	Forrest County	MS
	Sup_Fig9_1211MDV	Go to Sheet				1032	Ingham County	MI
	Sup_Fig9_1212car	Go to Sheet				1033	Shawnee County	KS
	Sup_Fig9_1212HDV	Go to Sheet				1034	Hanson County	SD
	Sup_Fig9_1212LDT	Go to Sheet				1035	Itasca County	MN
	Sup_Fig9_1212MDV	Go to Sheet				1036	Lincoln County	CO
	Sup_Fig9_1213car	Go to Sheet				1037	Madison County	NY
	Sup_Fig9_1213HDV	Go to Sheet				1038	Washington County	NY
	Sup_Fig9_1213LDT	Go to Sheet				1039	Johnson County	IN
	Sup_Fig9_1213MDV	Go to Sheet				1040	Terry County	TX
	Sup_Fig9_1221car	Go to Sheet				1041	Harding County	NM
	Sup_Fig9_1221HDV	Go to Sheet				1042	Talladega County	AL
	Sup_Fig9_1221LDT	Go to Sheet				1043	Langlade County	WI
	Sup_Fig9_1221MDV	Go to Sheet				1044	Foard County	TX
	Sup_Fig9_1222car	Go to Sheet				1045	Buena Vista County	IA
	Sup_Fig9_1222HDV	Go to Sheet				1046	Mills County	IA
	Sup_Fig9_1222LDT	Go to Sheet				1047	Real County	TX
	Sup_Fig9_1222MDV	Go to Sheet				1048	Delaware County	OH
	Sup_Fig9_1223car	Go to Sheet				1049	Forsyth County	NC
	Sup_Fig9_1223HDV	Go to Sheet				1050	Carson City	NV
	Sup_Fig9_1223LDT	Go to Sheet				1051	Dallas County	IA
	Sup_Fig9_1223MDV	Go to Sheet				1052	Carson County	TX
	Sup_Fig9_1231car	Go to Sheet				1053	Sumter County	GA
	Sup_Fig9_1231HDV	Go to Sheet				1054	Wayne County	MO
	Sup_Fig9_1231LDT	Go to Sheet				1055	Anderson County	SC
	Sup_Fig9_1231MDV	Go to Sheet				1056	Carbon County	WY
	Sup_Fig9_1232car	Go to Sheet				1057	Silver Bow County	MT
	Sup_Fig9_1232HDV	Go to Sheet				1058	Stephenson County	IL
	Sup_Fig9_1232LDT	Go to Sheet				1059	Lapeer County	MI
	Sup_Fig9_1232MDV	Go to Sheet				1060	Claiborne Parish	LA
	Sup_Fig9_1233car	Go to Sheet				1061	Yalobusha County	MS
	Sup_Fig9_1233HDV	Go to Sheet				1062	Kalkaska County	MI
	Sup_Fig9_1233LDT	Go to Sheet				1063	Evangeline Parish	LA
	Sup_Fig9_1233MDV	Go to Sheet				1064	Hardeman County	TN
	Sup_Fig9_1311car	Go to Sheet				1065	Cochise County	AZ
	Sup_Fig9_1311HDV	Go to Sheet				1066	Hidalgo County	NM
	Sup_Fig9_1311LDT	Go to Sheet				1067	Divide County	ND
	Sup_Fig9_1311MDV	Go to Sheet				1068	San Bernardino County	CA
	Sup_Fig9_1312car	Go to Sheet				1069	Montezuma County	CO
	Sup_Fig9_1312HDV	Go to Sheet				1070	Clarke County	MS
	Sup_Fig9_1312LDT	Go to Sheet				1071	Marion County	IA
	Sup_Fig9_1312MDV	Go to Sheet				1072	Douglas County	NE
	Sup_Fig9_1313car	Go to Sheet				1073	Fairfax city	VA
	Sup_Fig9_1313HDV	Go to Sheet				1074	Harmon County	OK
	Sup_Fig9_1313LDT	Go to Sheet				1075	Cedar County	MO
	Sup_Fig9_1313MDV	Go to Sheet				1076	Clarke County	GA
	Sup_Fig9_1321car	Go to Sheet				1077	Valley County	ID
	Sup_Fig9_1321HDV	Go to Sheet				1078	Knox County	TX
	Sup_Fig9_1321LDT	Go to Sheet				1079	Ouachita County	AR
	Sup_Fig9_1321MDV	Go to Sheet				1080	Darke County	OH
	Sup_Fig9_1322car	Go to Sheet				1081	Kay County	OK
	Sup_Fig9_1322HDV	Go to Sheet				1082	Dewey County	SD
	Sup_Fig9_1322LDT	Go to Sheet				1083	Tillamook County	OR
	Sup_Fig9_1322MDV	Go to Sheet				1084	Coweta County	GA
	Sup_Fig9_1323car	Go to Sheet				1085	Simpson County	MS
	Sup_Fig9_1323HDV	Go to Sheet				1086	Stone County	MS
	Sup_Fig9_1323LDT	Go to Sheet				1087	Contra Costa County	CA
	Sup_Fig9_1323MDV	Go to Sheet				1088	Carroll County	TN
	Sup_Fig9_1331car	Go to Sheet				1089	Henrico County	VA
	Sup_Fig9_1331HDV	Go to Sheet				1090	Owen County	IN
	Sup_Fig9_1331LDT	Go to Sheet				1091	Westchester County	NY
	Sup_Fig9_1331MDV	Go to Sheet				1092	Bollinger County	MO
	Sup_Fig9_1332car	Go to Sheet				1093	McDowell County	WV
	Sup_Fig9_1332HDV	Go to Sheet				1094	Harrison County	WV
	Sup_Fig9_1332LDT	Go to Sheet				1095	Granville County	NC
	Sup_Fig9_1332MDV	Go to Sheet				1096	New Haven County	CT
	Sup_Fig9_1333car	Go to Sheet				1097	Pierce County	NE
	Sup_Fig9_1333HDV	Go to Sheet				1098	Bleckley County	GA
	Sup_Fig9_1333LDT	Go to Sheet				1099	Burke County	GA
	Sup_Fig9_1333MDV	Go to Sheet				1100	Union County	IL
	Sup_Fig9_2111car	Go to Sheet				1101	Kankakee County	IL
	Sup_Fig9_2111HDV	Go to Sheet				1102	McIntosh County	ND
	Sup_Fig9_2111LDT	Go to Sheet				1103	Platte County	NE
	Sup_Fig9_2111MDV	Go to Sheet				1104	Warren County	NC
	Sup_Fig9_2112car	Go to Sheet				1105	Marion County	GA
	Sup_Fig9_2112HDV	Go to Sheet				1106	Clay County	SD
	Sup_Fig9_2112LDT	Go to Sheet				1107	Sussex County	DE
	Sup_Fig9_2112MDV	Go to Sheet				1108	Jasper County	GA
	Sup_Fig9_2113car	Go to Sheet				1109	Randolph County	MO
	Sup_Fig9_2113HDV	Go to Sheet				1110	Butler County	KS
	Sup_Fig9_2113LDT	Go to Sheet				1111	Hays County	TX
	Sup_Fig9_2113MDV	Go to Sheet				1112	Medina County	TX
	Sup_Fig9_2121car	Go to Sheet				1113	Mason County	MI
	Sup_Fig9_2121HDV	Go to Sheet				1114	Beaufort County	SC
	Sup_Fig9_2121LDT	Go to Sheet				1115	Yankton County	SD
	Sup_Fig9_2121MDV	Go to Sheet				1116	Rock County	WI
	Sup_Fig9_2122car	Go to Sheet				1117	Pickens County	SC
	Sup_Fig9_2122HDV	Go to Sheet				1118	Columbia County	WA
	Sup_Fig9_2122LDT	Go to Sheet				1119	Clinton County	IN
	Sup_Fig9_2122MDV	Go to Sheet				1120	Clinton County	IL
	Sup_Fig9_2123car	Go to Sheet				1121	Minidoka County	ID
	Sup_Fig9_2123HDV	Go to Sheet				1122	Sullivan County	PA
	Sup_Fig9_2123LDT	Go to Sheet				1123	Rankin County	MS
	Sup_Fig9_2123MDV	Go to Sheet				1124	Motley County	TX
	Sup_Fig9_2131car	Go to Sheet				1125	Lane County	OR
	Sup_Fig9_2131HDV	Go to Sheet				1126	Wichita County	TX
	Sup_Fig9_2131LDT	Go to Sheet				1127	Shiawassee County	MI
	Sup_Fig9_2131MDV	Go to Sheet				1128	Jewell County	KS
	Sup_Fig9_2132car	Go to Sheet				1129	Mitchell County	KS
	Sup_Fig9_2132HDV	Go to Sheet				1130	Bradford County	FL
	Sup_Fig9_2132LDT	Go to Sheet				1131	Marion County	MS
	Sup_Fig9_2132MDV	Go to Sheet				1132	George County	MS
	Sup_Fig9_2133car	Go to Sheet				1133	Jo Daviess County	IL
	Sup_Fig9_2133HDV	Go to Sheet				1134	Hancock County	IN
	Sup_Fig9_2133LDT	Go to Sheet				1135	Franklin city	VA
	Sup_Fig9_2133MDV	Go to Sheet				1136	Midland County	TX
	Sup_Fig9_2211car	Go to Sheet				1137	Scott County	KS
	Sup_Fig9_2211HDV	Go to Sheet				1138	Cascade County	MT
	Sup_Fig9_2211LDT	Go to Sheet				1139	Harrisonburg city	VA
	Sup_Fig9_2211MDV	Go to Sheet				1140	Williamson County	IL
	Sup_Fig9_2212car	Go to Sheet				1141	Flathead County	MT
	Sup_Fig9_2212HDV	Go to Sheet				1142	Stevens County	KS
	Sup_Fig9_2212LDT	Go to Sheet				1143	Fayette County	KY
	Sup_Fig9_2212MDV	Go to Sheet				1144	Hancock County	KY
	Sup_Fig9_2213car	Go to Sheet				1145	Brown County	SD
	Sup_Fig9_2213HDV	Go to Sheet				1146	Barbour County	WV
	Sup_Fig9_2213LDT	Go to Sheet				1147	Wayne County	TN
	Sup_Fig9_2213MDV	Go to Sheet				1148	Box Butte County	NE
	Sup_Fig9_2221car	Go to Sheet				1149	Northumberland County	PA
	Sup_Fig9_2221HDV	Go to Sheet				1150	Victoria County	TX
	Sup_Fig9_2221LDT	Go to Sheet				1151	Buena Vista city	VA
	Sup_Fig9_2221MDV	Go to Sheet				1152	St. Clair County	MI
	Sup_Fig9_2222car	Go to Sheet				1153	Thurston County	NE
	Sup_Fig9_2222HDV	Go to Sheet				1154	Lamoille County	VT
	Sup_Fig9_2222LDT	Go to Sheet				1155	Franklin County	VA
	Sup_Fig9_2222MDV	Go to Sheet				1156	Blaine County	OK
	Sup_Fig9_2223car	Go to Sheet				1157	Kittitas County	WA
	Sup_Fig9_2223HDV	Go to Sheet				1158	Randolph County	IN
	Sup_Fig9_2223LDT	Go to Sheet				1159	Kane County	UT
	Sup_Fig9_2223MDV	Go to Sheet				1160	Tucker County	WV
	Sup_Fig9_2231car	Go to Sheet				1161	Crawford County	WI
	Sup_Fig9_2231HDV	Go to Sheet				1162	Jackson County	AL
	Sup_Fig9_2231LDT	Go to Sheet				1163	Mahaska County	IA
	Sup_Fig9_2231MDV	Go to Sheet				1164	Douglas County	KS
	Sup_Fig9_2232car	Go to Sheet				1165	Daviess County	KY
	Sup_Fig9_2232HDV	Go to Sheet				1166	Powell County	KY
	Sup_Fig9_2232LDT	Go to Sheet				1167	Jasper County	MO
	Sup_Fig9_2232MDV	Go to Sheet				1168	Union County	OR
	Sup_Fig9_2233car	Go to Sheet				1169	Henry County	GA
	Sup_Fig9_2233HDV	Go to Sheet				1170	Adams County	ND
	Sup_Fig9_2233LDT	Go to Sheet				1171	Pamlico County	NC
	Sup_Fig9_2233MDV	Go to Sheet				1172	Graves County	KY
	Sup_Fig9_2311car	Go to Sheet				1173	Cambria County	PA
	Sup_Fig9_2311HDV	Go to Sheet				1174	McMinn County	TN
	Sup_Fig9_2311LDT	Go to Sheet				1175	Livingston County	MI
	Sup_Fig9_2311MDV	Go to Sheet				1176	Adams County	CO
	Sup_Fig9_2312car	Go to Sheet				1177	Lackawanna County	PA
	Sup_Fig9_2312HDV	Go to Sheet				1178	Pontotoc County	OK
	Sup_Fig9_2312LDT	Go to Sheet				1179	Creek County	OK
	Sup_Fig9_2312MDV	Go to Sheet				1180	Tyler County	TX
	Sup_Fig9_2313car	Go to Sheet				1181	Van Buren County	TN
	Sup_Fig9_2313HDV	Go to Sheet				1182	Pottawatomie County	OK
	Sup_Fig9_2313LDT	Go to Sheet				1183	Tolland County	CT
	Sup_Fig9_2313MDV	Go to Sheet				1184	Socorro County	NM
	Sup_Fig9_2321car	Go to Sheet				1185	Atkinson County	GA
	Sup_Fig9_2321HDV	Go to Sheet				1186	Duval County	FL
	Sup_Fig9_2321LDT	Go to Sheet				1187	Falls County	TX
	Sup_Fig9_2321MDV	Go to Sheet				1188	Yell County	AR
	Sup_Fig9_2322car	Go to Sheet				1189	Comanche County	KS
	Sup_Fig9_2322HDV	Go to Sheet				1190	Jessamine County	KY
	Sup_Fig9_2322LDT	Go to Sheet				1191	Monroe County	KY
	Sup_Fig9_2322MDV	Go to Sheet				1192	Kiowa County	OK
	Sup_Fig9_2323car	Go to Sheet				1193	Lake County	SD
	Sup_Fig9_2323HDV	Go to Sheet				1194	Caswell County	NC
	Sup_Fig9_2323LDT	Go to Sheet				1195	Presidio County	TX
	Sup_Fig9_2323MDV	Go to Sheet				1196	Greene County	OH
	Sup_Fig9_2331car	Go to Sheet				1197	Willacy County	TX
	Sup_Fig9_2331HDV	Go to Sheet				1198	Los Alamos County	NM
	Sup_Fig9_2331LDT	Go to Sheet				1199	Baldwin County	AL
	Sup_Fig9_2331MDV	Go to Sheet				1200	Appanoose County	IA
	Sup_Fig9_2332car	Go to Sheet				1201	New Kent County	VA
	Sup_Fig9_2332HDV	Go to Sheet				1202	Talbot County	GA
	Sup_Fig9_2332LDT	Go to Sheet				1203	Lewis County	NY
	Sup_Fig9_2332MDV	Go to Sheet				1204	Clay County	WV
	Sup_Fig9_2333car	Go to Sheet				1205	Jefferson County	IN
	Sup_Fig9_2333HDV	Go to Sheet				1206	Bedford County	VA
	Sup_Fig9_2333LDT	Go to Sheet				1207	Mora County	NM
	Sup_Fig9_2333MDV	Go to Sheet				1208	Boone County	NE
	Sup_Fig9_3111car	Go to Sheet				1209	Oregon County	MO
	Sup_Fig9_3111HDV	Go to Sheet				1210	Houston County	TN
	Sup_Fig9_3111LDT	Go to Sheet				1211	Wyoming County	PA
	Sup_Fig9_3111MDV	Go to Sheet				1212	Lenoir County	NC
	Sup_Fig9_3112car	Go to Sheet				1213	Vigo County	IN
	Sup_Fig9_3112HDV	Go to Sheet				1214	Elkhart County	IN
	Sup_Fig9_3112LDT	Go to Sheet				1215	Grayson County	VA
	Sup_Fig9_3112MDV	Go to Sheet				1216	Lubbock County	TX
	Sup_Fig9_3113car	Go to Sheet				1217	Meeker County	MN
	Sup_Fig9_3113HDV	Go to Sheet				1218	Ashland County	OH
	Sup_Fig9_3113LDT	Go to Sheet				1219	Madison County	NE
	Sup_Fig9_3113MDV	Go to Sheet				1220	Martin County	FL
	Sup_Fig9_3121car	Go to Sheet				1221	Mineral County	CO
	Sup_Fig9_3121HDV	Go to Sheet				1222	Dawson County	GA
	Sup_Fig9_3121LDT	Go to Sheet				1223	Johnson County	GA
	Sup_Fig9_3121MDV	Go to Sheet				1224	Monroe County	AR
	Sup_Fig9_3122car	Go to Sheet				1225	Dallas County	MO
	Sup_Fig9_3122HDV	Go to Sheet				1226	Pittsylvania County	VA
	Sup_Fig9_3122LDT	Go to Sheet				1227	Pawnee County	KS
	Sup_Fig9_3122MDV	Go to Sheet				1228	Wyandotte County	KS
	Sup_Fig9_3123car	Go to Sheet				1229	Dixie County	FL
	Sup_Fig9_3123HDV	Go to Sheet				1230	Tuscola County	MI
	Sup_Fig9_3123LDT	Go to Sheet				1231	Graham County	KS
	Sup_Fig9_3123MDV	Go to Sheet				1232	St. Landry Parish	LA
	Sup_Fig9_3131car	Go to Sheet				1233	Giles County	TN
	Sup_Fig9_3131HDV	Go to Sheet				1234	Lucas County	OH
	Sup_Fig9_3131LDT	Go to Sheet				1235	Mississippi County	AR
	Sup_Fig9_3131MDV	Go to Sheet				1236	Floyd County	IN
	Sup_Fig9_3132car	Go to Sheet				1237	Morton County	KS
	Sup_Fig9_3132HDV	Go to Sheet				1238	Grant County	KY
	Sup_Fig9_3132LDT	Go to Sheet				1239	Taylor County	KY
	Sup_Fig9_3132MDV	Go to Sheet				1240	Graham County	NC
	Sup_Fig9_3133car	Go to Sheet				1241	Logan County	WV
	Sup_Fig9_3133HDV	Go to Sheet				1242	Pleasants County	WV
	Sup_Fig9_3133LDT	Go to Sheet				1243	Giles County	VA
	Sup_Fig9_3133MDV	Go to Sheet				1244	Fayette County	WV
	Sup_Fig9_3211car	Go to Sheet				1245	Snohomish County	WA
	Sup_Fig9_3211HDV	Go to Sheet				1246	Eddy County	NM
	Sup_Fig9_3211LDT	Go to Sheet				1247	McPherson County	NE
	Sup_Fig9_3211MDV	Go to Sheet				1248	Red Willow County	NE
	Sup_Fig9_3212car	Go to Sheet				1249	Rock County	NE
	Sup_Fig9_3212HDV	Go to Sheet				1250	Humphreys County	TN
	Sup_Fig9_3212LDT	Go to Sheet				1251	Mason County	IL
	Sup_Fig9_3212MDV	Go to Sheet				1252	Wythe County	VA
	Sup_Fig9_3213car	Go to Sheet				1253	Washington County	GA
	Sup_Fig9_3213HDV	Go to Sheet				1254	Yakima County	WA
	Sup_Fig9_3213LDT	Go to Sheet				1255	Washington County	AR
	Sup_Fig9_3213MDV	Go to Sheet				1256	Henderson County	TX
	Sup_Fig9_3221car	Go to Sheet				1257	Eau Claire County	WI
	Sup_Fig9_3221HDV	Go to Sheet				1258	Sequatchie County	TN
	Sup_Fig9_3221LDT	Go to Sheet				1259	Walker County	TX
	Sup_Fig9_3221MDV	Go to Sheet				1260	Coconino County	AZ
	Sup_Fig9_3222car	Go to Sheet				1261	Sumner County	KS
	Sup_Fig9_3222HDV	Go to Sheet				1262	Oceana County	MI
	Sup_Fig9_3222LDT	Go to Sheet				1263	Kanabec County	MN
	Sup_Fig9_3222MDV	Go to Sheet				1264	Ashtabula County	OH
	Sup_Fig9_3223car	Go to Sheet				1265	Alpine County	CA
	Sup_Fig9_3223HDV	Go to Sheet				1266	Galveston County	TX
	Sup_Fig9_3223LDT	Go to Sheet				1267	Bullock County	AL
	Sup_Fig9_3223MDV	Go to Sheet				1268	Livingston County	IL
	Sup_Fig9_3231car	Go to Sheet				1269	Preble County	OH
	Sup_Fig9_3231HDV	Go to Sheet				1270	Jackson County	OH
	Sup_Fig9_3231LDT	Go to Sheet				1271	Harris County	TX
	Sup_Fig9_3231MDV	Go to Sheet				1272	Middlesex County	MA
	Sup_Fig9_3232car	Go to Sheet				1273	Dawson County	TX
	Sup_Fig9_3232HDV	Go to Sheet				1274	Ontario County	NY
	Sup_Fig9_3232LDT	Go to Sheet				1275	Autauga County	AL
	Sup_Fig9_3232MDV	Go to Sheet				1276	Miami County	KS
	Sup_Fig9_3233car	Go to Sheet				1277	Dodge County	GA
	Sup_Fig9_3233HDV	Go to Sheet				1278	Cortland County	NY
	Sup_Fig9_3233LDT	Go to Sheet				1279	Camden County	GA
	Sup_Fig9_3233MDV	Go to Sheet				1280	Washtenaw County	MI
	Sup_Fig9_3311car	Go to Sheet				1281	LaGrange County	IN
	Sup_Fig9_3311HDV	Go to Sheet				1282	Pecos County	TX
	Sup_Fig9_3311LDT	Go to Sheet				1283	Peach County	GA
	Sup_Fig9_3311MDV	Go to Sheet				1284	White County	GA
	Sup_Fig9_3312car	Go to Sheet				1285	Jefferson County	GA
	Sup_Fig9_3312HDV	Go to Sheet				1286	Oconto County	WI
	Sup_Fig9_3312LDT	Go to Sheet				1287	Nacogdoches County	TX
	Sup_Fig9_3312MDV	Go to Sheet				1288	Washington County	RI
	Sup_Fig9_3313car	Go to Sheet				1289	Okanogan County	WA
	Sup_Fig9_3313HDV	Go to Sheet				1290	Spokane County	WA
	Sup_Fig9_3313LDT	Go to Sheet				1291	Forest County	WI
	Sup_Fig9_3313MDV	Go to Sheet				1292	Sawyer County	WI
	Sup_Fig9_3321car	Go to Sheet				1293	Hudson County	NJ
	Sup_Fig9_3321HDV	Go to Sheet				1294	Stark County	OH
	Sup_Fig9_3321LDT	Go to Sheet				1295	Guadalupe County	TX
	Sup_Fig9_3321MDV	Go to Sheet				1296	Island County	WA
	Sup_Fig9_3322car	Go to Sheet				1297	Jefferson County	WV
	Sup_Fig9_3322HDV	Go to Sheet				1298	Prince William County	VA
	Sup_Fig9_3322LDT	Go to Sheet				1299	Chester County	PA
	Sup_Fig9_3322MDV	Go to Sheet				1300	Mercer County	WV
	Sup_Fig9_3323car	Go to Sheet				1301	Roane County	TN
	Sup_Fig9_3323HDV	Go to Sheet				1302	Clallam County	WA
	Sup_Fig9_3323LDT	Go to Sheet				1303	Stevens County	WA
	Sup_Fig9_3323MDV	Go to Sheet				1304	Van Buren County	IA
	Sup_Fig9_3331car	Go to Sheet				1305	Gosper County	NE
	Sup_Fig9_3331HDV	Go to Sheet				1306	Monroe County	MS
	Sup_Fig9_3331LDT	Go to Sheet				1307	Escambia County	FL
	Sup_Fig9_3331MDV	Go to Sheet				1308	Tarrant County	TX
	Sup_Fig9_3332car	Go to Sheet				1309	Prince George's County	MD
	Sup_Fig9_3332HDV	Go to Sheet				1310	Scott County	VA
	Sup_Fig9_3332LDT	Go to Sheet				1311	Jackson County	TX
	Sup_Fig9_3332MDV	Go to Sheet				1312	Love County	OK
	Sup_Fig9_3333car	Go to Sheet				1313	Twiggs County	GA
	Sup_Fig9_3333HDV	Go to Sheet				1314	Mahoning County	OH
	Sup_Fig9_3333LDT	Go to Sheet				1315	Macon County	AL
	Sup_Fig9_3333MDV	Go to Sheet				1316	Wayne County	IL
						1317	Swisher County	TX
						1318	Osage County	MO
						1319	Kane County	IL
						1320	El Dorado County	CA
						1321	Kershaw County	SC
						1322	Gates County	NC
						1323	Otero County	CO
						1324	Douglas County	OR
						1325	Monroe County	PA
						1326	Newton County	AR
						1327	Cavalier County	ND
						1328	Noble County	OK
						1329	Gove County	KS
						1330	Pointe Coupee Parish	LA
						1331	Gage County	NE
						1332	St. Clair County	AL
						1333	Scott County	MS
						1334	Dougherty County	GA
						1335	Harrison County	IN
						1336	Bonner County	ID
						1337	Catoosa County	GA
						1338	LaSalle Parish	LA
						1339	Waldo County	ME
						1340	Howard County	MD
						1341	Salt Lake County	UT
						1342	Hartford County	CT
						1343	Windham County	CT
						1344	Monroe County	FL
						1345	Tuscarawas County	OH
						1346	Richmond County	NY
						1347	Highland County	OH
						1348	Lake of the Woods County	MN
						1349	Bingham County	ID
						1350	Greenville County	SC
						1351	Lyman County	SD
						1352	Trempealeau County	WI
						1353	Yolo County	CA
						1354	Sterling County	TX
						1355	Winkler County	TX
						1356	Jackson County	SD
						1357	Sevier County	UT
						1358	Charles City County	VA
						1359	Choctaw County	AL
						1360	Knox County	IN
						1361	Dawson County	NE
						1362	Ford County	KS
						1363	Williams County	ND
						1364	Cass County	ND
						1365	Hardin County	IL
						1366	Arthur County	NE
						1367	Frio County	TX
						1368	Johnson County	IA
						1369	Neosho County	KS
						1370	Greenup County	KY
						1371	Linn County	KS
						1372	Garfield County	UT
						1373	Eureka County	NV
						1374	Hayes County	NE
						1375	Phillips County	CO
						1376	Calhoun County	AR
						1377	Henderson County	KY
						1378	Holmes County	MS
						1379	Oktibbeha County	MS
						1380	Fergus County	MT
						1381	Garrett County	MD
						1382	Webster Parish	LA
						1383	Hillsdale County	MI
						1384	Logan County	KY
						1385	Custer County	SD
						1386	Merrimack County	NH
						1387	York County	PA
						1388	Rutherford County	NC
						1389	Beadle County	SD
						1390	Cullman County	AL
						1391	Douglas County	GA
						1392	Johnson County	NE
						1393	Washington County	NC
						1394	Jones County	SD
						1395	Anson County	NC
						1396	Billings County	ND
						1397	Antelope County	NE
						1398	Gasconade County	MO
						1399	Butler County	KY
						1400	Campbell County	WY
						1401	Morgan County	GA
						1402	Cross County	AR
						1403	Phillips County	AR
						1404	St. James Parish	LA
						1405	Yuba County	CA
						1406	Shelby County	AL
						1407	Ouray County	CO
						1408	Curry County	NM
						1409	Washita County	OK
						1410	Orange County	NC
						1411	Pulaski County	IN
						1412	Benzie County	MI
						1413	Erie County	NY
						1414	Montgomery County	MD
						1415	Manassas Park city	VA
						1416	Arlington County	VA
						1417	Carroll County	VA
						1418	St. Charles County	MO
						1419	San Benito County	CA
						1420	Queen Anne's County	MD
						1421	Brown County	KS
						1422	Bulloch County	GA
						1423	Floyd County	KY
						1424	Broadwater County	MT
						1425	Wheeler County	GA
						1426	Craven County	NC
						1427	Holt County	MO
						1428	Lipscomb County	TX
						1429	Columbia County	OR
						1430	Florence County	SC
						1431	Mountrail County	ND
						1432	Washington County	UT
						1433	Big Horn County	MT
						1434	Elk County	PA
						1435	Sioux County	NE
						1436	Covington County	MS
						1437	Brown County	IN
						1438	Clark County	IN
						1439	Boyle County	KY
						1440	Estill County	KY
						1441	Collingsworth County	TX
						1442	Colorado County	TX
						1443	Grundy County	IL
						1444	Lincoln County	MN
						1445	Evans County	GA
						1446	Wise County	TX
						1447	Webster County	GA
						1448	Jones County	GA
						1449	Gwinnett County	GA
						1450	Polk County	WI
						1451	Green County	WI
						1452	Putnam County	NY
						1453	Newport News city	VA
						1454	Bent County	CO
						1455	Jackson County	OK
						1456	Sanders County	MT
						1457	Glasscock County	TX
						1458	Franklin County	AR
						1459	Major County	OK
						1460	Montgomery County	TN
						1461	Pend Oreille County	WA
						1462	McLean County	ND
						1463	Hood River County	OR
						1464	Wright County	IA
						1465	Shelby County	TX
						1466	Crawford County	MO
						1467	Bath County	VA
						1468	Otter Tail County	MN
						1469	Plaquemines Parish	LA
						1470	Pontotoc County	MS
						1471	Morehouse Parish	LA
						1472	Bullitt County	KY
						1473	Dallas County	AL
						1474	Comanche County	TX
						1475	Lincoln County	MT
						1476	Cass County	MN
						1477	Archuleta County	CO
						1478	Yazoo County	MS
						1479	Outagamie County	WI
						1480	Lafayette County	MO
						1481	Wilson County	NC
						1482	Morrow County	OH
						1483	Granite County	MT
						1484	Foster County	ND
						1485	Crawford County	AR
						1486	Burnet County	TX
						1487	Ste. Genevieve County	MO
						1488	Gray County	TX
						1489	McDonough County	IL
						1490	Montgomery County	IA
						1491	Jackson County	AR
						1492	Hudspeth County	TX
						1493	Rapides Parish	LA
						1494	Lincoln County	NE
						1495	Cass County	TX
						1496	Henry County	TN
						1497	Winchester city	VA
						1498	Duplin County	NC
						1499	Haywood County	NC
						1500	Dakota County	MN
						1501	Harney County	OR
						1502	Adams County	WI
						1503	Clark County	MO
						1504	Boone County	KY
						1505	Washington County	KY
						1506	Avoyelles Parish	LA
						1507	Tate County	MS
						1508	Worth County	MO
						1509	Sherman County	NE
						1510	Campbell County	SD
						1511	Harding County	SD
						1512	Gratiot County	MI
						1513	Union County	IA
						1514	Massac County	IL
						1515	Logan County	NE
						1516	Merrick County	NE
						1517	Sheridan County	NE
						1518	Carlisle County	KY
						1519	Natrona County	WY
						1520	Worth County	GA
						1521	Morgan County	IN
						1522	Ellis County	TX
						1523	Pierce County	GA
						1524	Grant County	IN
						1525	Flagler County	FL
						1526	Lawrence County	MS
						1527	Winn Parish	LA
						1528	Henry County	IL
						1529	Lincoln County	OR
						1530	York County	ME
						1531	Codington County	SD
						1532	Pike County	GA
						1533	Stewart County	GA
						1534	Monmouth County	NJ
						1535	Clay County	AR
						1536	Faulkner County	AR
						1537	Delaware County	OK
						1538	Keokuk County	IA
						1539	Greene County	IL
						1540	Lake County	MN
						1541	Troup County	GA
						1542	Humboldt County	CA
						1543	Dickson County	TN
						1544	Anoka County	MN
						1545	Bon Homme County	SD
						1546	Greene County	TN
						1547	Sussex County	VA
						1548	St. Joseph County	IN
						1549	Pembina County	ND
						1550	Bennett County	SD
						1551	Vernon Parish	LA
						1552	Penobscot County	ME
						1553	Talbot County	MD
						1554	Stephens County	GA
						1555	Riverside County	CA
						1556	Baxter County	AR
						1557	Attala County	MS
						1558	Story County	IA
						1559	Bourbon County	KS
						1560	Cumberland County	VA
						1561	Sumter County	SC
						1562	Wyoming County	WV
						1563	Kern County	CA
						1564	Cooke County	TX
						1565	Orangeburg County	SC
						1566	Taylor County	WI
						1567	Mower County	MN
						1568	Murray County	MN
						1569	Providence County	RI
						1570	Phelps County	MO
						1571	Prentiss County	MS
						1572	Whitley County	KY
						1573	Starke County	IN
						1574	Williamson County	TX
						1575	Mitchell County	IA
						1576	Emanuel County	GA
						1577	Catahoula Parish	LA
						1578	Carbon County	PA
						1579	Pawnee County	NE
						1580	Unicoi County	TN
						1581	Spartanburg County	SC
						1582	Marathon County	WI
						1583	Elko County	NV
						1584	Braxton County	WV
						1585	Wexford County	MI
						1586	Cochran County	TX
						1587	Blair County	PA
						1588	Hickory County	MO
						1589	Barry County	MO
						1590	Ramsey County	MN
						1591	Little River County	AR
						1592	Lyon County	NV
						1593	Lee County	FL
						1594	Josephine County	OR
						1595	Pike County	MS
						1596	Coffee County	TN
						1597	Lemhi County	ID
						1598	Ohio County	KY
						1599	Sarpy County	NE
						1600	Colquitt County	GA
						1601	Wilkin County	MN
						1602	Randolph County	IL
						1603	Kennebec County	ME
						1604	Smyth County	VA
						1605	Roosevelt County	NM
						1606	Somerset County	PA
						1607	Washington County	VA
						1608	Guilford County	NC
						1609	Ada County	ID
						1610	Custer County	OK
						1611	Marion County	OH
						1612	Pike County	IL
						1613	Woodford County	IL
						1614	Richmond County	GA
						1615	Pickens County	AL
						1616	Ellis County	OK
						1617	Perry County	IL
						1618	Grundy County	IA
						1619	Routt County	CO
						1620	Somerset County	NJ
						1621	Colusa County	CA
						1622	Johnson County	IL
						1623	Hinsdale County	CO
						1624	Cassia County	ID
						1625	Isanti County	MN
						1626	Erie County	PA
						1627	Copiah County	MS
						1628	Van Zandt County	TX
						1629	Roanoke County	VA
						1630	Augusta County	VA
						1631	Piute County	UT
						1632	Mason County	KY
						1633	Benton County	MN
						1634	Donley County	TX
						1635	Bay County	FL
						1636	Lauderdale County	AL
						1637	Fountain County	IN
						1638	Shelby County	IL
						1639	Fayette County	IL
						1640	Perry County	OH
						1641	Danville city	VA
						1642	Banks County	GA
						1643	Wayne County	GA
						1644	Oklahoma County	OK
						1645	Johnston County	OK
						1646	Jackson County	NC
						1647	Summit County	UT
						1648	Polk County	MO
						1649	Lander County	NV
						1650	Winneshiek County	IA
						1651	Bracken County	KY
						1652	Florence County	WI
						1653	Roane County	WV
						1654	Wadena County	MN
						1655	Hopewell city	VA
						1656	Winnebago County	IL
						1657	Gila County	AZ
						1658	Wicomico County	MD
						1659	Carter County	KY
						1660	Iredell County	NC
						1661	Halifax County	VA
						1662	Hertford County	NC
						1663	Montgomery County	NY
						1664	Pennington County	MN
						1665	Whatcom County	WA
						1666	Gilliam County	OR
						1667	Ocean County	NJ
						1668	Boone County	AR
						1669	Comanche County	OK
						1670	Jones County	TX
						1671	Grimes County	TX
						1672	Genesee County	MI
						1673	Assumption Parish	LA
						1674	Calhoun County	MS
						1675	Greene County	MS
						1676	Custer County	MT
						1677	Roberts County	SD
						1678	Ogle County	IL
						1679	Richland County	ND
						1680	Barron County	WI
						1681	Iron County	WI
						1682	Wabasha County	MN
						1683	Del Norte County	CA
						1684	Pushmataha County	OK
						1685	Chelan County	WA
						1686	Presque Isle County	MI
						1687	Cleveland County	OK
						1688	Sullivan County	NY
						1689	Polk County	NC
						1690	Scotland County	NC
						1691	Harnett County	NC
						1692	Lee County	NC
						1693	Tipton County	IN
						1694	Clay County	KS
						1695	Wagoner County	OK
						1696	Richland County	MT
						1697	Ashley County	AR
						1698	Desha County	AR
						1699	Perry County	TN
						1700	Washington County	MN
						1701	Portsmouth city	VA
						1702	Fayette County	PA
						1703	Grant County	WV
						1704	Shenandoah County	VA
						1705	Irion County	TX
						1706	Caldwell County	MO
						1707	Putnam County	FL
						1708	Crawford County	IN
						1709	Lewis County	MO
						1710	Grant County	NE
						1711	Oneida County	ID
						1712	Moultrie County	IL
						1713	Hopkins County	KY
						1714	Clearwater County	ID
						1715	Bell County	KY
						1716	Crow Wing County	MN
						1717	Graham County	AZ
						1718	St. Francis County	AR
						1719	Echols County	GA
						1720	Lincoln County	KS
						1721	Smith County	KS
						1722	Jefferson County	FL
						1723	Amite County	MS
						1724	Montgomery County	AR
						1725	Calhoun County	MI
						1726	Cleburne County	AL
						1727	Weld County	CO
						1728	Beckham County	OK
						1729	Modoc County	CA
						1730	Polk County	IA
						1731	Liberty County	GA
						1732	Navarro County	TX
						1733	Brooks County	TX
						1734	Williamson County	TN
						1735	Laramie County	WY
						1736	Asotin County	WA
						1737	Traverse County	MN
						1738	Cass County	IL
						1739	Rockdale County	GA
						1740	Juniata County	PA
						1741	McKean County	PA
						1742	Garvin County	OK
						1743	Burt County	NE
						1744	San Juan County	NM
						1745	Orleans County	NY
						1746	De Soto Parish	LA
						1747	Fresno County	CA
						1748	Elbert County	GA
						1749	Barbour County	AL
						1750	Bladen County	NC
						1751	Dallam County	TX
						1752	Sangamon County	IL
						1753	Craig County	OK
						1754	Cumberland County	TN
						1755	Otsego County	MI
						1756	Sac County	IA
						1757	Emery County	UT
						1758	Ferry County	WA
						1759	Wibaux County	MT
						1760	Lincoln County	NM
						1761	Cherokee County	OK
						1762	Yellow Medicine County	MN
						1763	Hunt County	TX
						1764	Mitchell County	TX
						1765	Wood County	TX
						1766	Osage County	OK
						1767	Cherokee County	NC
						1768	Mecosta County	MI
						1769	Pike County	KY
						1770	Lafayette County	FL
						1771	Catawba County	NC
						1772	Breathitt County	KY
						1773	Childress County	TX
						1774	Ripley County	MO
						1775	Tazewell County	IL
						1776	Jeff Davis County	TX
						1777	Lexington city	VA
						1778	Sharp County	AR
						1779	Larimer County	CO
						1780	Tyrrell County	NC
						1781	Rice County	MN
						1782	Warren County	MO
						1783	Warren County	KY
						1784	Caddo Parish	LA
						1785	Todd County	SD
						1786	Marshall County	IA
						1787	Tillman County	OK
						1788	Macon County	NC
						1789	Monroe County	WV
						1790	Switzerland County	IN
						1791	Hickman County	KY
						1792	Geneva County	AL
						1793	LaSalle County	IL
						1794	Delaware County	IA
						1795	Morris County	KS
						1796	Davis County	IA
						1797	Boise County	ID
						1798	Monroe County	WI
						1799	Perquimans County	NC
						1800	Hamilton County	FL
						1801	Delaware County	IN
						1802	Levy County	FL
						1803	Hancock County	MS
						1804	Wilcox County	GA
						1805	Red River Parish	LA
						1806	Knox County	TN
						1807	Oxford County	ME
						1808	Jackson County	MO
						1809	Towns County	GA
						1810	Smith County	MS
						1811	Payette County	ID
						1812	Shoshone County	ID
						1813	Hyde County	NC
						1814	Floyd County	IA
						1815	McCracken County	KY
						1816	Union County	KY
						1817	Turner County	SD
						1818	Cocke County	TN
						1819	Hancock County	TN
						1820	Hardin County	TN
						1821	Marion County	SC
						1822	Washington Parish	LA
						1823	Stoddard County	MO
						1824	Dooly County	GA
						1825	Stearns County	MN
						1826	Saunders County	NE
						1827	Sherburne County	MN
						1828	Davison County	SD
						1829	Claiborne County	TN
						1830	Montague County	TX
						1831	Brown County	TX
						1832	Racine County	WI
						1833	Shawano County	WI
						1834	Audubon County	IA
						1835	Haskell County	TX
						1836	Logan County	OK
						1837	Oneida County	NY
						1838	Lake County	CO
						1839	Pittsburg County	OK
						1840	Doddridge County	WV
						1841	Wirt County	WV
						1842	Carroll County	NH
						1843	Tyler County	WV
						1844	Le Sueur County	MN
						1845	Douglas County	WA
						1846	Cattaraugus County	NY
						1847	Dodge County	WI
						1848	Jones County	IA
						1849	Barber County	KS
						1850	Pulaski County	MO
						1851	Dale County	AL
						1852	Logan County	KS
						1853	Madera County	CA
						1854	Gentry County	MO
						1855	Blaine County	NE
						1856	Daggett County	UT
						1857	Platte County	WY
						1858	Gaston County	NC
						1859	Guadalupe County	NM
						1860	Golden Valley County	MT
						1861	Johnston County	NC
						1862	Santa Clara County	CA
						1863	Charleston County	SC
						1864	Benton County	WA
						1865	Adair County	MO
						1866	Erie County	OH
						1867	Vermilion County	IL
						1868	St. Louis County	MO
						1869	Boone County	IL
						1870	Tehama County	CA
						1871	Dane County	WI
						1872	Fisher County	TX
						1873	Sabine Parish	LA
						1874	Morgan County	IL
						1875	Pulaski County	GA
						1876	Bertie County	NC
						1877	Stanly County	NC
						1878	Rhea County	TN
						1879	Greene County	NC
						1880	Leslie County	KY
						1881	Somerset County	MD
						1882	Marshall County	IL
						1883	Lyon County	KY
						1884	Concho County	TX
						1885	Coke County	TX
						1886	Overton County	TN
						1887	Huron County	MI
						1888	Iosco County	MI
						1889	Coffee County	GA
						1890	Ware County	GA
						1891	Grant County	ND
						1892	Jefferson Parish	LA
						1893	St. Tammany Parish	LA
						1894	Hardin County	IA
						1895	Cameron Parish	LA
						1896	Clinton County	OH
						1897	St. Louis County	MN
						1898	Lorain County	OH
						1899	Boone County	IA
						1900	Polk County	TX
						1901	Dixon County	NE
						1902	Harford County	MD
						1903	Edgefield County	SC
						1904	Accomack County	VA
						1905	Calumet County	WI
						1906	Knox County	KY
						1907	Ionia County	MI
						1908	New Hanover County	NC
						1909	Obion County	TN
						1910	Calloway County	KY
						1911	Albemarle County	VA
						1912	Robertson County	TN
						1913	Clarke County	VA
						1914	Garfield County	WA
						1915	Jackson County	KY
						1916	Cook County	MN
						1917	Oconee County	SC
						1918	East Baton Rouge Parish	LA
						1919	Claiborne County	MS
						1920	St. Mary's County	MD
						1921	Kent County	MI
						1922	Pitt County	NC
						1923	Carbon County	MT
						1924	Stanton County	NE
						1925	Appling County	GA
						1926	Jasper County	IA
						1927	Wayne County	MS
						1928	Cottle County	TX
						1929	Greensville County	VA
						1930	Polk County	FL
						1931	Young County	TX
						1932	Tallapoosa County	AL
						1933	Rockingham County	NH
						1934	Rio Grande County	CO
						1935	Plymouth County	IA
						1936	Yates County	NY
						1937	King County	WA
						1938	Deschutes County	OR
						1939	Pottawattamie County	IA
						1940	Wright County	MO
						1941	Toole County	MT
						1942	Tioga County	NY
						1943	Lee County	TX
						1944	Fulton County	GA
						1945	Cherokee County	TX
						1946	Audrain County	MO
						1947	Colleton County	SC
						1948	Jefferson County	WI
						1949	Greene County	AR
						1950	Hall County	TX
						1951	Burnett County	WI
						1952	Torrance County	NM
						1953	Pacific County	WA
						1954	Pender County	NC
						1955	Hood County	TX
						1956	Stanley County	SD
						1957	Washoe County	NV
						1958	Ballard County	KY
						1959	Archer County	TX
						1960	Baylor County	TX
						1961	San Augustine County	TX
						1962	Storey County	NV
						1963	Schley County	GA
						1964	Fairfield County	CT
						1965	Madison County	TX
						1966	San Joaquin County	CA
						1967	Winston County	MS
						1968	Henry County	KY
						1969	Mercer County	KY
						1970	Wheeler County	NE
						1971	Lewis County	KY
						1972	Grant County	MN
						1973	Humphreys County	MS
						1974	Clarke County	AL
						1975	Chase County	KS
						1976	Trigg County	KY
						1977	Houston County	AL
						1978	Aurora County	SD
						1979	Franklin County	NE
						1980	Kent County	MD
						1981	Crawford County	KS
						1982	Chippewa County	MN
						1983	Pennington County	SD
						1984	Hampton County	SC
						1985	Fremont County	ID
						1986	Bryan County	GA
						1987	Dinwiddie County	VA
						1988	St. Lucie County	FL
						1989	Monroe County	NY
						1990	Lincoln County	SD
						1991	Chippewa County	WI
						1992	Woodson County	KS
						1993	Marshall County	KY
						1994	Clinch County	GA
						1995	Lowndes County	GA
						1996	Macomb County	MI
						1997	Turner County	GA
						1998	Jasper County	IL
[truncated: 1,109 more rows]

## Sheet: Sup_Fig1
Year	Car-opt.	Car-base.	Car-cons.	LDT-opt.	LDT-base.	LDT-cons.	MDV-opt.	MDV-base.	MDV-cons.	HDV-opt.	HDV-base.	HDV-cons.
2022	0.0887384	0.0864492	0.08416	0.00952527	0.0094845	0.00944373	0.0677	0.0107892	0.00512931	0.0707	0.00725832	0.00177032
2023	0.112904	0.10931	0.105716	0.0169359	0.0163179	0.0157	0.0883	0.0144769	0.00688247	0.0961	0.00970521	0.00236712
2024	0.138655	0.134318	0.12998	0.0276898	0.0266354	0.0255811	0.1145	0.0189135	0.00899164	0.1295	0.0128646	0.00313771
2025	0.165327	0.15955	0.153773	0.0460787	0.0434327	0.0407868	0.1471	0.0239747	0.0113978	0.1722	0.0167503	0.00408543
2026	0.196242	0.188575	0.180908	0.0732892	0.0673552	0.0614211	0.1871	0.029901	0.0142152	0.2253	0.0216412	0.00527834
2027	0.232205	0.222261	0.212316	0.103189	0.0957445	0.0883004	0.2349	0.037742	0.0179429	0.289	0.0284241	0.0069327
2028	0.269923	0.258797	0.24767	0.134727	0.125569	0.11641	0.2906	0.0473992	0.022534	0.3624	0.0372547	0.00908651
2029	0.306615	0.294127	0.281638	0.167731	0.156848	0.145965	0.3534	0.0589925	0.0280456	0.4428	0.0481772	0.0117505
2030	0.341774	0.328075	0.314377	0.203316	0.190006	0.176695	0.4217	0.0727118	0.0345679	0.5264	0.0610969	0.0149017
2031	0.375874	0.360646	0.345418	0.243256	0.226698	0.21014	0.4932	0.0903519	0.0429541	0.6084	0.0753092	0.0183681
2032	0.409092	0.391672	0.374252	0.285135	0.265152	0.245169	0.5649	0.111859	0.053179	0.6848	0.0912247	0.0222499
2033	0.441074	0.420966	0.400859	0.325975	0.30273	0.279485	0.634	0.139445	0.0662936	0.7523	0.110066	0.0268454
2034	0.471895	0.448569	0.425242	0.365931	0.33907	0.312209	0.698	0.17092	0.0812572	0.8094	0.131738	0.0321313
2035	0.501676	0.474608	0.447539	0.403977	0.373274	0.34257	0.7552	0.203883	0.0969277	0.8559	0.155109	0.0378315
2036	0.531743	0.500128	0.468514	0.439707	0.405014	0.37032	0.8045	0.237373	0.112849	0.8925	0.178554	0.0435498
2037	0.560623	0.523942	0.487261	0.47295	0.434174	0.395399	0.8459	0.271361	0.129007	0.9207	0.202096	0.0492918
2038	0.588341	0.546086	0.503831	0.503822	0.460888	0.417954	0.8799	0.305769	0.145365	0.942	0.225097	0.0549018
2039	0.614909	0.56659	0.518272	0.532563	0.485377	0.438191	0.9072	0.337529	0.160464	0.9578	0.246549	0.0601338
2040	0.640346	0.5855	0.530653	0.560343	0.508564	0.456785	0.9288	0.368892	0.175375	0.9695	0.266215	0.0649305
2041	0.665315	0.603255	0.541194	0.586111	0.529618	0.473126	0.9457	0.397915	0.189172	0.978	0.285004	0.0695132
2042	0.689117	0.619448	0.54978	0.610116	0.548756	0.487395	0.9587	0.425032	0.202064	0.9841	0.302368	0.0737484
2043	0.711817	0.63418	0.556542	0.632737	0.56631	0.499883	0.9687	0.449645	0.213765	0.9886	0.318506	0.0776843
2044	0.733496	0.647587	0.561679	0.654427	0.582701	0.510974	0.9764	0.471136	0.223982	0.9918	0.33304	0.0812293
2045	0.754298	0.659894	0.565491	0.675914	0.598555	0.521196	0.9822	0.490013	0.232956	0.9941	0.345904	0.0843668
2046	0.77449	0.671428	0.568367	0.697053	0.613873	0.530694	0.9866	0.506862	0.240966	0.9958	0.357173	0.0871153
2047	0.794222	0.682446	0.570669	0.717957	0.628817	0.539677	0.9899	0.521599	0.247972	0.997	0.366775	0.0894574
2048	0.813673	0.693171	0.572669	0.73865	0.64346	0.548271	0.9924	0.534878	0.254285	0.9978	0.37497	0.0914561
2049	0.832976	0.703751	0.574526	0.759107	0.657831	0.556555	0.9943	0.546879	0.25999	0.9985	0.381968	0.0931628
2050	0.852246	0.714285	0.576323	0.759107	0.657831	0.556555	0.9957	0.55753	0.265053	0.9989	0.387826	0.0945918

## Sheet: Sup_Fig2
Year	Bus-opt.	Bus-base.	Bus-cons.
2022	0.0283	0.0251148	0.00490042
2023	0.0581	0.045639	0.00583145
2024	0.1154	0.0716273	0.00671455
2025	0.2165	0.104433	0.00758155
2026	0.3691	0.143923	0.0122426
2027	0.5532	0.188674	0.0206677
2028	0.7239	0.236038	0.0322548
2029	0.8473	0.286466	0.0469889
2030	0.9216	0.341979	0.065678
2031	0.9613	0.39778	0.0868255
2032	0.9814	0.450103	0.109999
2033	0.9911	0.498165	0.135122
2034	0.9958	0.541968	0.161953
2035	0.998	0.5822	0.190335
2036	0.9991	0.619461	0.218992
2037	0.9996	0.654599	0.246708
2038	0.9998	0.686985	0.272324
2039	0.9999	0.716075	0.295389
2040	1	0.742438	0.31632
2041	1	0.767081	0.335837
2042	1	0.790592	0.3543
2043	1	0.812961	0.371665
2044	1	0.834177	0.387936
2045	1	0.854457	0.403307
2046	1	0.873344	0.417268
2047	1	0.89139	0.430319
2048	1	0.908672	0.442547
2049	1	0.924984	0.453807
2050	1	0.940233	0.464037

## Sheet: Sup_Fig4
Year	Optimistic electricity rate	Baseline electricity rate	Conservative electricity rate	Optimistic demand charge	Baseline demand charge	Conservative demand charge
2022	7.4678	7.49015	7.46798	4.78346	4.71133	4.6901
2023	7.09209	7.12175	7.0854	4.90152	4.77391	4.82879
2024	6.47754	6.62377	6.62492	4.95218	4.83288	4.88898
2025	5.95872	6.07955	6.17804	5.07046	4.9425	4.98692
2026	5.64265	5.71956	5.91268	5.16003	5.0403	5.0671
2027	5.37574	5.4454	5.72715	5.24169	5.12798	5.14015
2028	5.17361	5.23182	5.59338	5.32233	5.20867	5.20727
2029	5.02837	5.10545	5.51298	5.39364	5.28099	5.26517
2030	4.88549	5.0313	5.50365	5.47943	5.36857	5.34422
2031	4.75994	4.98728	5.52013	5.55669	5.44748	5.4233
2032	4.70421	4.9504	5.56783	5.619	5.51309	5.49091
2033	4.75982	5.03746	5.64898	5.68544	5.5794	5.55876
2034	4.68079	5.08008	5.66249	5.7396	5.63726	5.62326
2035	4.62743	5.03717	5.67817	5.77487	5.68131	5.68046
2036	4.63479	5.06512	5.6807	5.80001	5.71618	5.72545
2037	4.64264	5.10574	5.69245	5.82443	5.75327	5.76329
2038	4.70271	5.18284	5.73078	5.85186	5.79229	5.79436
2039	4.73964	5.23749	5.7715	5.88425	5.82803	5.81974
2040	4.81302	5.2796	5.79218	5.92905	5.86249	5.84584
2041	4.80836	5.3068	5.81163	5.97795	5.89739	5.87478
2042	4.79096	5.30773	5.79543	6.01715	5.92098	5.89648
2043	4.71718	5.30189	5.74253	6.04711	5.9408	5.91169
2044	4.71171	5.28976	5.71845	6.07887	5.96458	5.92855
2045	4.63203	5.2716	5.72424	6.11119	5.98795	5.94493
2046	4.58733	5.22851	5.77128	6.13042	6.00133	5.95782
2047	4.55211	5.17393	5.7902	6.13862	6.00407	5.96357
2048	4.42585	5.15945	5.77859	6.14001	6.00101	5.95979
2049	4.31782	5.11175	5.7434	6.14358	5.98657	5.94317
2050	4.23675	5.04625	5.71531	6.1412	5.95875	5.9143

## Sheet: Sup_Fig5
Year	Optimistic gasoline	Baseline gasoline	Conservative gasoline	Optimistic diesel	Baseline diesel	Conservative diesel
2022	4.184	4.184	4.184	5.10296	5.10506	5.10531
2023	2.55125	3.66776	5.24652	2.77763	4.51841	5.90995
2024	2.3776	3.3247	5.0097	2.73178	4.28664	5.78219
2025	2.27591	3.10277	4.95524	2.68861	3.9965	5.80347
2026	2.22679	3.06913	4.88603	2.64633	3.86937	5.75272
2027	2.19158	3.05007	4.81527	2.59622	3.74105	5.71117
2028	2.19847	3.0508	4.74965	2.60371	3.63459	5.61547
2029	2.2021	3.05544	4.76286	2.60465	3.64775	5.64192
2030	2.21122	3.06535	4.75162	2.62256	3.65115	5.6762
2031	2.22173	3.06028	4.74275	2.6346	3.67272	5.73022
2032	2.23552	3.0757	4.69397	2.63621	3.68998	5.72539
2033	2.24676	3.08252	4.69367	2.6468	3.70639	5.76844
2034	2.24453	3.09247	4.71967	2.63122	3.71283	5.83458
2035	2.25929	3.09865	4.72878	2.63889	3.74131	5.83897
2036	2.26685	3.13158	4.69578	2.64994	3.74213	5.83613
2037	2.27292	3.13566	4.73842	2.65275	3.76119	5.89825
2038	2.26572	3.14478	4.67638	2.64416	3.77508	5.86774
2039	2.28042	3.15807	4.65877	2.65252	3.78098	5.88888
2040	2.25316	3.16183	4.67255	2.63981	3.78754	5.92953
2041	2.24239	3.16151	4.70965	2.62266	3.811	6.03954
2042	2.24296	3.16931	4.67157	2.61895	3.81244	6.12026
2043	2.24535	3.15616	4.66094	2.61039	3.82892	6.17234
2044	2.3084	3.17653	4.68614	2.67943	3.81594	6.22396
2045	2.31928	3.17739	4.65671	2.67934	3.82362	6.20219
2046	2.33008	3.26537	4.66812	2.69726	3.90424	6.19871
2047	2.31764	3.26468	4.69989	2.6699	3.90771	6.21555
2048	2.33532	3.29086	4.82387	2.66704	3.91435	6.24246
2049	2.36352	3.299	4.80609	2.67677	3.9231	6.21381
2050	2.37803	3.3275	4.84715	2.68854	3.92415	6.2129

## Sheet: Sup_Fig6
Time	Car	LDT	Bus	MDV	HDV
0	0.00229304	0.00142047	0.0033567	0.00248455	0.00719815
1	0.00196308	0.000863668	0.00992502	0.00510518	0.0157946
2	0.00118745	0.000897764	0.0185016	0.00818338	0.0210052
3	0.00064617	0.000639161	0.0310015	0.0189985	0.0257153
4	0.00629868	0.0102744	0.0391042	0.0316118	0.0287283
5	0.0186613	0.0330891	0.0441204	0.0450828	0.0333027
6	0.0428873	0.0623848	0.0477077	0.0541214	0.0390172
7	0.0729695	0.0757367	0.0499306	0.0555426	0.0430723
8	0.0676766	0.0622845	0.050996	0.0574919	0.0478921
9	0.058835	0.0608973	0.0579593	0.0629057	0.0544873
10	0.0608982	0.0625031	0.0597225	0.0642767	0.0615672
11	0.0618182	0.0634445	0.0587427	0.0656376	0.0638654
12	0.0643258	0.063111	0.0557652	0.063937	0.0639043
13	0.060563	0.0606787	0.0542641	0.0635394	0.0634533
14	0.0636797	0.0607455	0.0534703	0.0632264	0.0629099
15	0.0733405	0.0772198	0.0514864	0.0614143	0.061743
16	0.0852907	0.0832138	0.0514621	0.0598329	0.0600229
17	0.0884767	0.0845564	0.0501771	0.0562162	0.0571498
18	0.0624085	0.0534629	0.0474293	0.0497478	0.0521135
19	0.0377658	0.0322227	0.0452687	0.0410807	0.045917
20	0.0274145	0.022182	0.0425739	0.0314982	0.0370009
21	0.020454	0.0146275	0.0376307	0.0225822	0.0272504
22	0.0138055	0.00937897	0.0292966	0.011455	0.0192084
23	0.00634097	0.00416537	0.0101074	0.00402757	0.00768089

## Sheet: Sup_Fig7
Time	Car	LDT	MDV	HDV
0	0.00651102	0.00437334	0.0044013	0.00101369
1	0.00327939	0.00165318	0.00667044	0.00184231
2	0.0020279	0.0011122	0.00923772	0.00232075
3	0.00132201	0.00109015	0.014039	0.0032211
4	0.00376082	0.00325367	0.0206894	0.00586589
5	0.0121126	0.0126367	0.026617	0.0102194
6	0.0296973	0.0339184	0.0315403	0.0138102
7	0.0621087	0.0660273	0.0373431	0.0163916
8	0.0690583	0.0669234	0.0587203	0.0188707
9	0.0568539	0.0564044	0.0743476	0.0232176
10	0.0522743	0.0558648	0.0866874	0.0325722
11	0.0553288	0.0582986	0.0916334	0.0384276
12	0.0620138	0.0630813	0.0929922	0.0437864
13	0.0579789	0.061398	0.0942191	0.0502531
14	0.0583577	0.0650147	0.0925593	0.0594483
15	0.0652263	0.0745097	0.0865591	0.089537
16	0.076127	0.0785653	0.0685632	0.132121
17	0.0891194	0.0941904	0.0430625	0.154391
18	0.0780544	0.0723086	0.029384	0.148313
19	0.0557523	0.0445569	0.0152425	0.0956805
20	0.036214	0.0328688	0.00729807	0.0483252
21	0.0291854	0.0229769	0.00355349	0.00960173
22	0.0205188	0.0180454	0.00239731	0.000442741
23	0.0171169	0.0109279	0.00224235	0.000327125

## Sheet: Sup_Fig10car
0	1	2	3	4
0.10903	0.111203	0.0358251	0.00323973	0.0736034
0.127082	0.101565	0.0417567	0.00323973	0.048195
0.207621	0.0704284	0.0682202	0.00323973	0.0263225

## Sheet: Sup_Fig10LDT
0	1	2	3	4
0.1729	0.152718	0.0568116	0.00637516	0.104683
0.211813	0.110461	0.0695975	0.00637516	0.0715967
0.350119	0.0763592	0.115042	0.00637516	0.042116

## Sheet: Sup_Fig10MDV
0	1	2	3	4
0.248471	0.146788	0.18167	0.0323899	0.412715
0.285042	0.113427	0.208409	0.0323899	0.266264
0.62165	0.112516	0.454521	0.0323899	0.0953005

[truncated: 1,307 more sheets: Sup_Fig10HDV, Sup_Fig11, Fig4_11car, Fig4_11LDT, Fig4_11MDV, Fig4_11HDV, Fig3a_11, Fig3b_11, Fig3c_11, Fig3d_11, Fig3e_11, Fig3f_11, Fig4_12car, Fig4_12LDT, Fig4_12MDV, Fig4_12HDV, Fig3a_12, Fig3b_12, Fig3c_12, Fig3d_12 …]
